# Supplementary material for: (E)-3-(2-Nitro­phen­yl)-1-{1-phenyl­sulfonyl-2-[(phenyl­sulfon­yl)meth­yl]-1H-indol-3-yl}prop-2-en-1-one
Source: Acta Crystallogr Sect E Struct Rep Online. 2011 Dec 3;68(Pt 1):o9. doi: 10.1107/S1600536811051026 (PMC3254289; doi:10.1107/S1600536811051026)
Supplement: Supplementary file 1 [file e-68-000o9-sup1.cif]

##############################################################################
#                                                                            #
# This CIF contains the data in a paper accepted for publication in          #
# Acta Crystallographica Section E. It conforms to the requirements of       #
# Notes for Authors for Acta Crystallographica Section E, and has been       #
# peer reviewed under the auspices of the IUCr Commission on Journals.       #
#                                                                            #
# Full details of the Crystallographic Information File format               #
# are given in the paper "The Crystallographic Information File (CIF):       #
# a New Standard Archive File for Crystallography" by S. R. Hall, F. H.      #
# Allen and I. D. Brown [Acta Cryst. (1991), A47, 655-685].                  #
#                                                                            #
# The current version of the core CIF dictionary is obtainable from          #
# ftp://ftp.iucr.org/pub/cif_core.dic.                                       #
#                                                                            #
# Software is freely available for graphical display of the structure(s)     #
# in this CIF. For information consult the CIF software page                 #
# http://www.iucr.org/resources/cif/software.                                #
#                                                                            #
# This file may be used for bona fide research purposes within the           #
# scientific community so long as proper attribution is given to the journal # 
# article from which it was obtained.                                        #
#                                                                            #
##############################################################################
data_global
_audit_creation_method     SHELXL-97
_journal_date_recd_electronic     2011-11-18
_journal_date_accepted     2011-11-28
_journal_name_full     'Acta Crystallographica, Section E'
_journal_year     2012
_journal_volume     68
_journal_issue      1
_journal_page_first     o9
_journal_page_last     o9
_journal_paper_category     QO
_journal_paper_doi     10.1107/S1600536811051026
_journal_coeditor_code     PV2489
_publ_contact_author_name     'K. Sethusankar'
_publ_contact_author_address
;
   Department of Physics
   RKM Vivekananda College (Autonomous)
   Chennai 600 004
   India
;
_publ_contact_author_email     'ksethusankar@yahoo.co.in'
_publ_contact_author_fax     '044 091 2499 3057'
_publ_contact_author_phone     '044 091 24484170'
_publ_section_title
;\
(<i>E</i>)-3-(2-Nitrophenyl)-1-{1-phenylsulfonyl-2-[(phenylsulfonyl)methyl]-\
1<i>H</i>-indol-3-yl}prop-2-en-1-one
;
loop_
    _publ_author_name
    _publ_author_address
    'S. Karthikeyan'
;  Department of Physics
   RKM Vivekananda College (Autonomous)
   Chennai 600 004
   India
;
    'K. Sethusankar'
;  Department of Physics
   RKM Vivekananda College (Autonomous)
   Chennai 600 004
   India
;
    'Ganesan Gobi Rajeswaran'
;  Department of Organic Chemistry
   University of Madras
   Maraimalai Campus
   Chennai 600 025
   India
;
    'Arasambattu K. Mohanakrishnan'
;  Department of Organic Chemistry
   University of Madras
   Maraimalai Campus
   Chennai 600 025
   India
;
data_I
_audit_creation_method     SHELXL-97
_chemical_name_systematic
;
(<i>E</i>)-3-(2-Nitrophenyl)-1-{1-phenylsulfonyl-2-[(phenylsulfonyl)methyl]-
1<i>H</i>-indol-3-yl}prop-2-en-1-one
;
_chemical_name_common     ?
_chemical_formula_moiety     'C30 H22 N2 O7 S2'
_chemical_formula_sum     'C30 H22 N2 O7 S2'
_chemical_formula_iupac     'C30 H22 N2 O7 S2'
_chemical_formula_weight     586.62
_chemical_melting_point     ?
_symmetry_cell_setting     monoclinic
_symmetry_space_group_name_H-M     'P 21/n'
_symmetry_space_group_name_Hall     '-p 2yn'
loop_
    _symmetry_equiv_pos_as_xyz
    'x, y, z'
    '-x+1/2, y+1/2, -z+1/2'
    '-x, -y, -z'
    'x-1/2, -y-1/2, z-1/2'
_cell_length_a     7.9905(2)
_cell_length_b     22.2076(6)
_cell_length_c     15.7378(4)
_cell_angle_alpha     90.00
_cell_angle_beta     102.913(2)
_cell_angle_gamma     90.00
_cell_volume     2722.04(12)
_cell_formula_units_Z     4
_cell_measurement_reflns_used     6823
_cell_measurement_theta_min     1.61
_cell_measurement_theta_max     28.47
_cell_measurement_temperature     293(2)
_exptl_crystal_description     block
_exptl_crystal_colour     colourless
_exptl_crystal_size_max     0.30
_exptl_crystal_size_mid     0.25
_exptl_crystal_size_min     0.20
_exptl_crystal_density_diffrn     1.431
_exptl_crystal_density_meas     ?
_exptl_crystal_density_method     'not measured'
_exptl_crystal_F_000     1216
_exptl_absorpt_coefficient_mu     0.248
_exptl_absorpt_correction_type     none
_exptl_absorpt_process_details     ?
_exptl_absorpt_correction_T_min     ?
_exptl_absorpt_correction_T_max     ?
_exptl_special_details     ?
_diffrn_ambient_temperature     293(2)
_diffrn_radiation_type     MoK\a
_diffrn_radiation_wavelength     0.71073
_diffrn_radiation_source     'fine-focus sealed tube'
_diffrn_radiation_monochromator     graphite
_diffrn_measurement_device_type     'Bruker Kappa APEXII CCD'
_diffrn_measurement_method     '\w and \f scans'
_diffrn_detector_area_resol_mean     ?
_diffrn_reflns_number     32862
_diffrn_reflns_av_R_equivalents     0.0298
_diffrn_reflns_av_sigmaI/netI     0.0275
_diffrn_reflns_theta_min     1.61
_diffrn_reflns_theta_max     28.47
_diffrn_reflns_theta_full     28.47
_diffrn_measured_fraction_theta_max     0.990
_diffrn_measured_fraction_theta_full     0.990
_diffrn_reflns_limit_h_min     -10
_diffrn_reflns_limit_h_max     10
_diffrn_reflns_limit_k_min     -29
_diffrn_reflns_limit_k_max     29
_diffrn_reflns_limit_l_min     -20
_diffrn_reflns_limit_l_max     20
_diffrn_standards_number     ?
_diffrn_standards_interval_count     ?
_diffrn_standards_interval_time     ?
_diffrn_standards_decay_%     ?
_refine_special_details
;
 Refinement of F^2^ against ALL reflections.  The weighted R-factor wR and
 goodness of fit S are based on F^2^, conventional R-factors R are based
 on F, with F set to zero for negative F^2^. The threshold expression of
 F^2^ > 2sigma(F^2^) is used only for calculating R-factors(gt) etc. and is
 not relevant to the choice of reflections for refinement.  R-factors based
 on F^2^ are statistically about twice as large as those based on F, and R-
 factors based on ALL data will be even larger.
;
_reflns_number_total     6823
_reflns_number_gt     4782
_reflns_threshold_expression     I>2sigma(I)
_refine_ls_structure_factor_coef     Fsqd
_refine_ls_matrix_type     full
_refine_ls_R_factor_all     0.0847
_refine_ls_R_factor_gt     0.0577
_refine_ls_wR_factor_gt     0.1614
_refine_ls_wR_factor_ref     0.1859
_refine_ls_goodness_of_fit_ref     1.030
_refine_ls_restrained_S_all     1.030
_refine_ls_number_reflns     6823
_refine_ls_number_parameters     370
_refine_ls_number_restraints     0
_refine_ls_hydrogen_treatment     constr
_refine_ls_weighting_scheme     calc
_refine_ls_weighting_details
         'calc w=1/[\s^2^(Fo^2^)+(0.0995P)^2^+1.3462P] where P=(Fo^2^+2Fc^2^)/3'
_atom_sites_solution_hydrogens     geom
_atom_sites_solution_primary     direct
_atom_sites_solution_secondary     difmap
_refine_ls_shift/su_max     0.000
_refine_ls_shift/su_mean     0.000
_refine_diff_density_max     1.012
_refine_diff_density_min     -0.355
_refine_ls_extinction_method     none
_refine_ls_extinction_coef     ?
loop_
    _atom_type_symbol
    _atom_type_description
    _atom_type_scat_dispersion_real
    _atom_type_scat_dispersion_imag
    _atom_type_scat_source
    'C' 'C' 0.0033 0.0016
                         'International Tables Vol C Tables 4.2.6.8 and 6.1.1.4'
    'H' 'H' 0.0000 0.0000
                         'International Tables Vol C Tables 4.2.6.8 and 6.1.1.4'
    'N' 'N' 0.0061 0.0033
                         'International Tables Vol C Tables 4.2.6.8 and 6.1.1.4'
    'O' 'O' 0.0106 0.0060
                         'International Tables Vol C Tables 4.2.6.8 and 6.1.1.4'
    'S' 'S' 0.1246 0.1234
                         'International Tables Vol C Tables 4.2.6.8 and 6.1.1.4'
_computing_data_collection     'APEX2 (Bruker, 2008)'
_computing_cell_refinement     'SAINT (Bruker, 2008)'
_computing_data_reduction     'SAINT (Bruker, 2008)'
_computing_structure_solution     'SHELXS97 (Sheldrick, 2008)'
_computing_structure_refinement     'SHELXL97 (Sheldrick, 2008)'
_computing_molecular_graphics
'OLEX2 (Dolomanov <i>et al.</i>, 2009) and Mercury (Macrae <i>et al.</i>, 2008)'
_computing_publication_material
                            'SHELXL97 (Sheldrick, 2008) and PLATON (Spek, 2009)'
loop_
    _atom_site_type_symbol
    _atom_site_label
    _atom_site_fract_x
    _atom_site_fract_y
    _atom_site_fract_z
    _atom_site_U_iso_or_equiv
    _atom_site_adp_type
    _atom_site_calc_flag
    _atom_site_refinement_flags
    _atom_site_occupancy
    _atom_site_symmetry_multiplicity
    _atom_site_disorder_assembly
    _atom_site_disorder_group
    C C1 0.5998(3) 0.34651(11) -0.01613(16) 0.0425(5) Uani d . 1 1 . .
    C C2 0.5611(4) 0.39178(13) -0.0784(2) 0.0578(7) Uani d . 1 1 . .
    H H2 0.5405 0.4312 -0.0634 0.069 Uiso calc R 1 1 . .
    C C3 0.5547(4) 0.37511(15) -0.1644(2) 0.0664(8) Uani d . 1 1 . .
    H H3 0.5277 0.4041 -0.2080 0.080 Uiso calc R 1 1 . .
    C C4 0.5871(4) 0.31678(16) -0.18715(19) 0.0632(8) Uani d . 1 1 . .
    H H4 0.5831 0.3076 -0.2452 0.076 Uiso calc R 1 1 . .
    C C5 0.6251(4) 0.27239(13) -0.12536(17) 0.0542(6) Uani d . 1 1 . .
    H H5 0.6473 0.2333 -0.1410 0.065 Uiso calc R 1 1 . .
    C C6 0.6299(3) 0.28697(11) -0.03834(15) 0.0424(5) Uani d . 1 1 . .
    C C7 0.6711(3) 0.25300(10) 0.04173(15) 0.0406(5) Uani d . 1 1 . .
    C C8 0.6668(3) 0.29053(10) 0.10888(15) 0.0404(5) Uani d . 1 1 . .
    C C9 0.6959(3) 0.27418(12) 0.20279(16) 0.0470(6) Uani d . 1 1 . .
    H H9A 0.7441 0.3086 0.2378 0.056 Uiso calc R 1 1 . .
    H H9B 0.7789 0.2417 0.2150 0.056 Uiso calc R 1 1 . .
    C C10 0.5613(4) 0.25333(14) 0.34824(17) 0.0547(7) Uani d . 1 1 . .
    C C11 0.6166(5) 0.2026(2) 0.3950(3) 0.0902(12) Uani d . 1 1 . .
    H H11 0.6241 0.1659 0.3678 0.108 Uiso calc R 1 1 . .
    C C12 0.6625(6) 0.2085(3) 0.4877(3) 0.127(2) Uani d . 1 1 . .
    H H12 0.7036 0.1755 0.5224 0.152 Uiso calc R 1 1 . .
    C C13 0.6456(6) 0.2634(4) 0.5250(3) 0.124(2) Uani d . 1 1 . .
    H H13 0.6718 0.2664 0.5855 0.149 Uiso calc R 1 1 . .
    C C14 0.5929(5) 0.3125(3) 0.4777(2) 0.0962(14) Uani d . 1 1 . .
    H H14 0.5855 0.3491 0.5051 0.115 Uiso calc R 1 1 . .
    C C15 0.5497(4) 0.30874(17) 0.38864(19) 0.0664(8) Uani d . 1 1 . .
    H H15 0.5129 0.3428 0.3553 0.080 Uiso calc R 1 1 . .
    C C16 0.8420(3) 0.43956(11) 0.13095(17) 0.0469(6) Uani d . 1 1 . .
    C C17 0.8594(4) 0.49609(13) 0.0994(2) 0.0638(8) Uani d . 1 1 . .
    H H17 0.7633 0.5187 0.0740 0.077 Uiso calc R 1 1 . .
    C C18 1.0234(5) 0.51890(15) 0.1062(3) 0.0761(10) Uani d . 1 1 . .
    H H18 1.0383 0.5576 0.0866 0.091 Uiso calc R 1 1 . .
    C C19 1.1633(4) 0.48428(16) 0.1420(2) 0.0733(9) Uani d . 1 1 . .
    H H19 1.2729 0.4998 0.1461 0.088 Uiso calc R 1 1 . .
    C C20 1.1451(4) 0.42794(16) 0.1714(3) 0.0743(9) Uani d . 1 1 . .
    H H20 1.2414 0.4047 0.1944 0.089 Uiso calc R 1 1 . .
    C C21 0.9823(4) 0.40518(14) 0.1672(2) 0.0672(8) Uani d . 1 1 . .
    H H21 0.9682 0.3670 0.1887 0.081 Uiso calc R 1 1 . .
    C C22 0.7121(3) 0.18772(11) 0.05105(16) 0.0459(5) Uani d . 1 1 . .
    C C23 0.6136(4) 0.14762(11) -0.01649(17) 0.0487(6) Uani d . 1 1 . .
    H H23 0.5117 0.1610 -0.0524 0.058 Uiso calc R 1 1 . .
    C C24 0.6704(3) 0.09237(11) -0.02613(16) 0.0463(6) Uani d . 1 1 . .
    H H24 0.7785 0.0822 0.0067 0.056 Uiso calc R 1 1 . .
    C C25 0.5766(3) 0.04638(10) -0.08421(15) 0.0421(5) Uani d . 1 1 . .
    C C26 0.6559(3) -0.00166(10) -0.11791(16) 0.0438(5) Uani d . 1 1 . .
    C C27 0.5667(4) -0.04876(12) -0.16277(19) 0.0543(6) Uani d . 1 1 . .
    H H27 0.6252 -0.0803 -0.1821 0.065 Uiso calc R 1 1 . .
    C C28 0.3914(4) -0.04922(13) -0.1790(2) 0.0611(7) Uani d . 1 1 . .
    H H28 0.3296 -0.0809 -0.2096 0.073 Uiso calc R 1 1 . .
    C C29 0.3070(4) -0.00207(13) -0.1496(2) 0.0597(7) Uani d . 1 1 . .
    H H29 0.1876 -0.0015 -0.1618 0.072 Uiso calc R 1 1 . .
    C C30 0.3974(4) 0.04393(12) -0.10241(18) 0.0531(6) Uani d . 1 1 . .
    H H30 0.3376 0.0745 -0.0818 0.064 Uiso calc R 1 1 . .
    N N1 0.6179(3) 0.34835(8) 0.07519(13) 0.0428(4) Uani d . 1 1 . .
    N N2 0.8416(3) -0.00196(11) -0.10846(18) 0.0606(6) Uani d . 1 1 . .
    O O1 0.3735(3) 0.29516(9) 0.20506(12) 0.0577(5) Uani d . 1 1 . .
    O O2 0.4684(3) 0.19066(9) 0.20544(16) 0.0751(7) Uani d . 1 1 . .
    O O3 0.6243(3) 0.39890(9) 0.21694(14) 0.0672(6) Uani d . 1 1 . .
    O O4 0.5114(3) 0.45290(8) 0.08011(16) 0.0676(6) Uani d . 1 1 . .
    O O5 0.8204(3) 0.16859(9) 0.11194(12) 0.0604(5) Uani d . 1 1 . .
    O O6 0.9183(3) 0.04543(11) -0.1026(2) 0.0877(8) Uani d . 1 1 . .
    O O7 0.9119(3) -0.05005(12) -0.1109(3) 0.1135(12) Uani d . 1 1 . .
    S S1 0.50305(9) 0.25119(3) 0.23386(4) 0.04646(18) Uani d . 1 1 . .
    S S2 0.63430(9) 0.41325(3) 0.13067(5) 0.0503(2) Uani d . 1 1 . .
loop_
    _atom_site_aniso_label
    _atom_site_aniso_U_11
    _atom_site_aniso_U_22
    _atom_site_aniso_U_33
    _atom_site_aniso_U_12
    _atom_site_aniso_U_13
    _atom_site_aniso_U_23
    C1 0.0416(12) 0.0404(12) 0.0460(13) -0.0016(9) 0.0107(10) 0.0032(10)
    C2 0.0551(15) 0.0460(14) 0.0715(19) 0.0000(12) 0.0126(13) 0.0161(13)
    C3 0.0644(18) 0.072(2) 0.0571(17) -0.0060(15) 0.0018(14) 0.0269(15)
    C4 0.0643(18) 0.080(2) 0.0420(14) -0.0120(16) 0.0059(12) 0.0064(14)
    C5 0.0610(16) 0.0578(16) 0.0434(14) -0.0039(13) 0.0105(12) -0.0020(11)
    C6 0.0423(12) 0.0427(12) 0.0422(13) -0.0001(10) 0.0096(10) -0.0008(9)
    C7 0.0473(13) 0.0368(11) 0.0382(12) 0.0033(9) 0.0105(9) -0.0011(9)
    C8 0.0468(12) 0.0344(11) 0.0408(12) 0.0001(9) 0.0117(10) -0.0018(9)
    C9 0.0557(14) 0.0454(13) 0.0406(13) 0.0001(11) 0.0121(11) -0.0007(10)
    C10 0.0529(15) 0.0711(18) 0.0394(13) 0.0053(13) 0.0088(11) 0.0095(12)
    C11 0.096(3) 0.103(3) 0.077(2) 0.036(2) 0.030(2) 0.041(2)
    C12 0.096(3) 0.201(6) 0.088(3) 0.062(4) 0.027(3) 0.080(4)
    C13 0.084(3) 0.239(7) 0.048(2) 0.048(4) 0.0111(19) 0.009(3)
    C14 0.075(2) 0.159(4) 0.054(2) -0.002(3) 0.0134(18) -0.026(2)
    C15 0.0710(19) 0.082(2) 0.0470(16) -0.0044(16) 0.0143(14) -0.0112(14)
    C16 0.0493(13) 0.0390(12) 0.0583(15) -0.0051(10) 0.0247(11) -0.0107(10)
    C17 0.0608(17) 0.0495(15) 0.089(2) -0.0012(13) 0.0323(16) 0.0023(14)
    C18 0.075(2) 0.0549(18) 0.111(3) -0.0139(16) 0.048(2) 0.0015(17)
    C19 0.0589(18) 0.074(2) 0.098(3) -0.0205(16) 0.0417(18) -0.0206(18)
    C20 0.0502(16) 0.070(2) 0.103(3) 0.0043(15) 0.0174(17) -0.0066(18)
    C21 0.0603(17) 0.0485(16) 0.095(2) -0.0012(13) 0.0212(16) 0.0032(15)
    C22 0.0547(14) 0.0403(12) 0.0437(13) 0.0073(11) 0.0133(11) -0.0016(10)
    C23 0.0586(15) 0.0385(12) 0.0474(13) 0.0084(11) 0.0086(11) -0.0010(10)
    C24 0.0546(14) 0.0399(12) 0.0461(13) 0.0059(10) 0.0151(11) -0.0004(10)
    C25 0.0513(13) 0.0323(11) 0.0447(13) 0.0053(9) 0.0148(10) 0.0043(9)
    C26 0.0495(13) 0.0335(11) 0.0502(14) 0.0042(10) 0.0150(11) 0.0005(9)
    C27 0.0649(17) 0.0376(13) 0.0623(17) -0.0009(11) 0.0185(13) -0.0036(11)
    C28 0.0675(18) 0.0464(15) 0.0667(18) -0.0111(13) 0.0091(14) 0.0007(13)
    C29 0.0491(15) 0.0585(17) 0.0708(19) -0.0045(13) 0.0118(13) 0.0112(14)
    C30 0.0554(15) 0.0482(14) 0.0582(16) 0.0116(12) 0.0181(12) 0.0087(12)
    N1 0.0537(12) 0.0294(9) 0.0477(11) -0.0006(8) 0.0162(9) -0.0028(8)
    N2 0.0545(14) 0.0492(13) 0.0818(17) 0.0050(11) 0.0230(12) -0.0124(12)
    O1 0.0597(12) 0.0545(11) 0.0533(11) 0.0029(9) 0.0005(9) 0.0045(8)
    O2 0.0983(18) 0.0445(11) 0.0851(16) -0.0140(11) 0.0261(13) -0.0162(10)
    O3 0.0870(15) 0.0531(11) 0.0750(14) -0.0218(10) 0.0464(12) -0.0249(10)
    O4 0.0541(11) 0.0398(10) 0.1143(18) 0.0102(8) 0.0298(11) -0.0046(10)
    O5 0.0734(13) 0.0507(11) 0.0512(11) 0.0185(9) 0.0009(9) -0.0003(8)
    O6 0.0656(14) 0.0686(15) 0.141(2) -0.0149(12) 0.0477(15) -0.0346(15)
    O7 0.0705(16) 0.0616(15) 0.209(4) 0.0209(13) 0.0318(19) -0.0169(19)
    S1 0.0583(4) 0.0381(3) 0.0422(3) -0.0027(3) 0.0095(3) -0.0018(2)
    S2 0.0520(4) 0.0350(3) 0.0717(5) -0.0048(3) 0.0303(3) -0.0119(3)
_geom_special_details
;
 All s.u.'s (except the s.u.'s in the dihedral angle between two l.s. planes)
 are estimated using the full covariance matrix.  The cell s.u.'s are taken
 into account individually in the estimation of s.u.'s in distances, angles
 and torsion angles; correlations between s.u.'s in cell parameters are only
 used when they are defined by crystal symmetry.  An approximate (isotropic)
 treatment of cell s.u.'s is used for estimating s.u.'s involving l.s. planes.
;
loop_
    _geom_bond_atom_site_label_1
    _geom_bond_atom_site_label_2
    _geom_bond_site_symmetry_2
    _geom_bond_distance
    _geom_bond_publ_flag
    C1 C2 . 1.390(3) ?
    C1 C6 . 1.402(3) ?
    C1 N1 . 1.413(3) ?
    C2 C3 . 1.393(4) ?
    C2 H2 . 0.9300 ?
    C3 C4 . 1.384(5) ?
    C3 H3 . 0.9300 ?
    C4 C5 . 1.370(4) ?
    C4 H4 . 0.9300 ?
    C5 C6 . 1.399(4) ?
    C5 H5 . 0.9300 ?
    C6 C7 . 1.442(3) ?
    C7 C8 . 1.352(3) ?
    C7 C22 . 1.486(3) ?
    C8 N1 . 1.411(3) ?
    C8 C9 . 1.489(3) ?
    C9 S1 . 1.792(3) ?
    C9 H9A . 0.9700 ?
    C9 H9B . 0.9700 ?
    C10 C11 . 1.364(4) ?
    C10 C15 . 1.398(4) ?
    C10 S1 . 1.756(3) ?
    C11 C12 . 1.428(7) ?
    C11 H11 . 0.9300 ?
    C12 C13 . 1.372(8) ?
    C12 H12 . 0.9300 ?
    C13 C14 . 1.335(7) ?
    C13 H13 . 0.9300 ?
    C14 C15 . 1.369(5) ?
    C14 H14 . 0.9300 ?
    C15 H15 . 0.9300 ?
    C16 C17 . 1.368(4) ?
    C16 C21 . 1.371(4) ?
    C16 S2 . 1.759(3) ?
    C17 C18 . 1.386(4) ?
    C17 H17 . 0.9300 ?
    C18 C19 . 1.370(5) ?
    C18 H18 . 0.9300 ?
    C19 C20 . 1.353(5) ?
    C19 H19 . 0.9300 ?
    C20 C21 . 1.383(4) ?
    C20 H20 . 0.9300 ?
    C21 H21 . 0.9300 ?
    C22 O5 . 1.215(3) ?
    C22 C23 . 1.473(4) ?
    C23 C24 . 1.329(3) ?
    C23 H23 . 0.9300 ?
    C24 C25 . 1.461(3) ?
    C24 H24 . 0.9300 ?
    C25 C30 . 1.397(4) ?
    C25 C26 . 1.404(3) ?
    C26 C27 . 1.369(4) ?
    C26 N2 . 1.458(3) ?
    C27 C28 . 1.367(4) ?
    C27 H27 . 0.9300 ?
    C28 C29 . 1.380(4) ?
    C28 H28 . 0.9300 ?
    C29 C30 . 1.370(4) ?
    C29 H29 . 0.9300 ?
    C30 H30 . 0.9300 ?
    N1 S2 . 1.6749(19) ?
    N2 O6 . 1.211(3) ?
    N2 O7 . 1.212(3) ?
    O1 S1 . 1.422(2) ?
    O2 S1 . 1.424(2) ?
    O3 S2 . 1.414(2) ?
    O4 S2 . 1.423(2) ?
loop_
    _geom_angle_atom_site_label_1
    _geom_angle_atom_site_label_2
    _geom_angle_atom_site_label_3
    _geom_angle_site_symmetry_1
    _geom_angle_site_symmetry_3
    _geom_angle
    _geom_angle_publ_flag
    C2 C1 C6 . . 122.0(2) ?
    C2 C1 N1 . . 130.7(2) ?
    C6 C1 N1 . . 107.3(2) ?
    C1 C2 C3 . . 116.6(3) ?
    C1 C2 H2 . . 121.7 ?
    C3 C2 H2 . . 121.7 ?
    C4 C3 C2 . . 122.1(3) ?
    C4 C3 H3 . . 119.0 ?
    C2 C3 H3 . . 119.0 ?
    C5 C4 C3 . . 121.0(3) ?
    C5 C4 H4 . . 119.5 ?
    C3 C4 H4 . . 119.5 ?
    C4 C5 C6 . . 118.8(3) ?
    C4 C5 H5 . . 120.6 ?
    C6 C5 H5 . . 120.6 ?
    C5 C6 C1 . . 119.6(2) ?
    C5 C6 C7 . . 133.2(2) ?
    C1 C6 C7 . . 107.1(2) ?
    C8 C7 C6 . . 108.6(2) ?
    C8 C7 C22 . . 124.6(2) ?
    C6 C7 C22 . . 126.8(2) ?
    C7 C8 N1 . . 108.7(2) ?
    C7 C8 C9 . . 126.9(2) ?
    N1 C8 C9 . . 124.3(2) ?
    C8 C9 S1 . . 112.79(18) ?
    C8 C9 H9A . . 109.0 ?
    S1 C9 H9A . . 109.0 ?
    C8 C9 H9B . . 109.0 ?
    S1 C9 H9B . . 109.0 ?
    H9A C9 H9B . . 107.8 ?
    C11 C10 C15 . . 121.9(3) ?
    C11 C10 S1 . . 120.7(3) ?
    C15 C10 S1 . . 117.4(2) ?
    C10 C11 C12 . . 117.0(4) ?
    C10 C11 H11 . . 121.5 ?
    C12 C11 H11 . . 121.5 ?
    C13 C12 C11 . . 119.4(4) ?
    C13 C12 H12 . . 120.3 ?
    C11 C12 H12 . . 120.3 ?
    C14 C13 C12 . . 122.4(4) ?
    C14 C13 H13 . . 118.8 ?
    C12 C13 H13 . . 118.8 ?
    C13 C14 C15 . . 119.9(5) ?
    C13 C14 H14 . . 120.1 ?
    C15 C14 H14 . . 120.1 ?
    C14 C15 C10 . . 119.4(4) ?
    C14 C15 H15 . . 120.3 ?
    C10 C15 H15 . . 120.3 ?
    C17 C16 C21 . . 121.5(3) ?
    C17 C16 S2 . . 118.4(2) ?
    C21 C16 S2 . . 120.0(2) ?
    C16 C17 C18 . . 118.6(3) ?
    C16 C17 H17 . . 120.7 ?
    C18 C17 H17 . . 120.7 ?
    C19 C18 C17 . . 119.8(3) ?
    C19 C18 H18 . . 120.1 ?
    C17 C18 H18 . . 120.1 ?
    C20 C19 C18 . . 121.3(3) ?
    C20 C19 H19 . . 119.4 ?
    C18 C19 H19 . . 119.4 ?
    C19 C20 C21 . . 119.6(3) ?
    C19 C20 H20 . . 120.2 ?
    C21 C20 H20 . . 120.2 ?
    C16 C21 C20 . . 119.3(3) ?
    C16 C21 H21 . . 120.3 ?
    C20 C21 H21 . . 120.3 ?
    O5 C22 C23 . . 121.9(2) ?
    O5 C22 C7 . . 121.4(2) ?
    C23 C22 C7 . . 116.6(2) ?
    C24 C23 C22 . . 120.0(2) ?
    C24 C23 H23 . . 120.0 ?
    C22 C23 H23 . . 120.0 ?
    C23 C24 C25 . . 125.2(2) ?
    C23 C24 H24 . . 117.4 ?
    C25 C24 H24 . . 117.4 ?
    C30 C25 C26 . . 114.9(2) ?
    C30 C25 C24 . . 121.0(2) ?
    C26 C25 C24 . . 123.7(2) ?
    C27 C26 C25 . . 123.3(2) ?
    C27 C26 N2 . . 116.7(2) ?
    C25 C26 N2 . . 120.0(2) ?
    C28 C27 C26 . . 119.7(3) ?
    C28 C27 H27 . . 120.1 ?
    C26 C27 H27 . . 120.1 ?
    C27 C28 C29 . . 119.2(3) ?
    C27 C28 H28 . . 120.4 ?
    C29 C28 H28 . . 120.4 ?
    C30 C29 C28 . . 120.6(3) ?
    C30 C29 H29 . . 119.7 ?
    C28 C29 H29 . . 119.7 ?
    C29 C30 C25 . . 122.2(3) ?
    C29 C30 H30 . . 118.9 ?
    C25 C30 H30 . . 118.9 ?
    C8 N1 C1 . . 108.23(18) ?
    C8 N1 S2 . . 127.19(17) ?
    C1 N1 S2 . . 122.25(16) ?
    O6 N2 O7 . . 122.5(3) ?
    O6 N2 C26 . . 119.4(2) ?
    O7 N2 C26 . . 118.0(2) ?
    O1 S1 O2 . . 118.14(14) ?
    O1 S1 C10 . . 108.39(13) ?
    O2 S1 C10 . . 109.61(15) ?
    O1 S1 C9 . . 109.06(12) ?
    O2 S1 C9 . . 107.57(14) ?
    C10 S1 C9 . . 103.01(13) ?
    O3 S2 O4 . . 119.76(14) ?
    O3 S2 N1 . . 106.98(11) ?
    O4 S2 N1 . . 106.10(12) ?
    O3 S2 C16 . . 109.18(13) ?
    O4 S2 C16 . . 109.20(13) ?
    N1 S2 C16 . . 104.53(11) ?
loop_
    _geom_torsion_atom_site_label_1
    _geom_torsion_atom_site_label_2
    _geom_torsion_atom_site_label_3
    _geom_torsion_atom_site_label_4
    _geom_torsion_site_symmetry_1
    _geom_torsion_site_symmetry_2
    _geom_torsion_site_symmetry_3
    _geom_torsion_site_symmetry_4
    _geom_torsion
    _geom_torsion_publ_flag
    C6 C1 C2 C3 . . . . -0.4(4) ?
    N1 C1 C2 C3 . . . . 179.2(3) ?
    C1 C2 C3 C4 . . . . -0.8(4) ?
    C2 C3 C4 C5 . . . . 0.9(5) ?
    C3 C4 C5 C6 . . . . 0.3(5) ?
    C4 C5 C6 C1 . . . . -1.4(4) ?
    C4 C5 C6 C7 . . . . -177.1(3) ?
    C2 C1 C6 C5 . . . . 1.5(4) ?
    N1 C1 C6 C5 . . . . -178.2(2) ?
    C2 C1 C6 C7 . . . . 178.2(2) ?
    N1 C1 C6 C7 . . . . -1.5(3) ?
    C5 C6 C7 C8 . . . . 175.8(3) ?
    C1 C6 C7 C8 . . . . -0.3(3) ?
    C5 C6 C7 C22 . . . . -4.2(5) ?
    C1 C6 C7 C22 . . . . 179.7(2) ?
    C6 C7 C8 N1 . . . . 2.0(3) ?
    C22 C7 C8 N1 . . . . -178.1(2) ?
    C6 C7 C8 C9 . . . . 178.0(2) ?
    C22 C7 C8 C9 . . . . -2.1(4) ?
    C7 C8 C9 S1 . . . . -88.4(3) ?
    N1 C8 C9 S1 . . . . 87.1(3) ?
    C15 C10 C11 C12 . . . . 0.0(6) ?
    S1 C10 C11 C12 . . . . 179.5(3) ?
    C10 C11 C12 C13 . . . . 1.5(7) ?
    C11 C12 C13 C14 . . . . -2.3(8) ?
    C12 C13 C14 C15 . . . . 1.5(8) ?
    C13 C14 C15 C10 . . . . 0.0(6) ?
    C11 C10 C15 C14 . . . . -0.8(5) ?
    S1 C10 C15 C14 . . . . 179.7(3) ?
    C21 C16 C17 C18 . . . . -1.2(5) ?
    S2 C16 C17 C18 . . . . 174.7(3) ?
    C16 C17 C18 C19 . . . . 1.6(5) ?
    C17 C18 C19 C20 . . . . -0.3(6) ?
    C18 C19 C20 C21 . . . . -1.4(6) ?
    C17 C16 C21 C20 . . . . -0.5(5) ?
    S2 C16 C21 C20 . . . . -176.3(3) ?
    C19 C20 C21 C16 . . . . 1.8(5) ?
    C8 C7 C22 O5 . . . . -37.3(4) ?
    C6 C7 C22 O5 . . . . 142.6(3) ?
    C8 C7 C22 C23 . . . . 141.9(3) ?
    C6 C7 C22 C23 . . . . -38.1(4) ?
    O5 C22 C23 C24 . . . . -18.1(4) ?
    C7 C22 C23 C24 . . . . 162.6(2) ?
    C22 C23 C24 C25 . . . . 173.4(2) ?
    C23 C24 C25 C30 . . . . -31.4(4) ?
    C23 C24 C25 C26 . . . . 155.7(3) ?
    C30 C25 C26 C27 . . . . -2.2(4) ?
    C24 C25 C26 C27 . . . . 171.1(2) ?
    C30 C25 C26 N2 . . . . 175.7(2) ?
    C24 C25 C26 N2 . . . . -11.0(4) ?
    C25 C26 C27 C28 . . . . 2.3(4) ?
    N2 C26 C27 C28 . . . . -175.7(3) ?
    C26 C27 C28 C29 . . . . -0.2(4) ?
    C27 C28 C29 C30 . . . . -1.8(4) ?
    C28 C29 C30 C25 . . . . 1.9(4) ?
    C26 C25 C30 C29 . . . . 0.1(4) ?
    C24 C25 C30 C29 . . . . -173.4(3) ?
    C7 C8 N1 C1 . . . . -2.9(3) ?
    C9 C8 N1 C1 . . . . -179.0(2) ?
    C7 C8 N1 S2 . . . . -165.70(19) ?
    C9 C8 N1 S2 . . . . 18.2(3) ?
    C2 C1 N1 C8 . . . . -177.0(3) ?
    C6 C1 N1 C8 . . . . 2.7(3) ?
    C2 C1 N1 S2 . . . . -13.2(4) ?
    C6 C1 N1 S2 . . . . 166.49(17) ?
    C27 C26 N2 O6 . . . . 150.7(3) ?
    C25 C26 N2 O6 . . . . -27.4(4) ?
    C27 C26 N2 O7 . . . . -25.9(4) ?
    C25 C26 N2 O7 . . . . 156.1(3) ?
    C11 C10 S1 O1 . . . . 149.5(3) ?
    C15 C10 S1 O1 . . . . -30.9(3) ?
    C11 C10 S1 O2 . . . . 19.3(3) ?
    C15 C10 S1 O2 . . . . -161.1(2) ?
    C11 C10 S1 C9 . . . . -95.0(3) ?
    C15 C10 S1 C9 . . . . 84.6(3) ?
    C8 C9 S1 O1 . . . . -50.7(2) ?
    C8 C9 S1 O2 . . . . 78.5(2) ?
    C8 C9 S1 C10 . . . . -165.71(19) ?
    C8 N1 S2 O3 . . . . -28.1(2) ?
    C1 N1 S2 O3 . . . . 171.30(19) ?
    C8 N1 S2 O4 . . . . -157.0(2) ?
    C1 N1 S2 O4 . . . . 42.4(2) ?
    C8 N1 S2 C16 . . . . 87.6(2) ?
    C1 N1 S2 C16 . . . . -73.0(2) ?
    C17 C16 S2 O3 . . . . -121.2(2) ?
    C21 C16 S2 O3 . . . . 54.7(3) ?
    C17 C16 S2 O4 . . . . 11.4(3) ?
    C21 C16 S2 O4 . . . . -172.6(2) ?
    C17 C16 S2 N1 . . . . 124.6(2) ?
    C21 C16 S2 N1 . . . . -59.4(3) ?
loop_
    _geom_hbond_atom_site_label_D
    _geom_hbond_atom_site_label_H
    _geom_hbond_atom_site_label_A
    _geom_hbond_site_symmetry_A
    _geom_hbond_distance_DH
    _geom_hbond_distance_HA
    _geom_hbond_distance_DA
    _geom_hbond_angle_DHA
    C27 H27 O2 3_655 0.93 2.56 3.221(3) 128.0
    C13 H13 O1 4_666 0.93 2.58 3.275(5) 132.1
    C19 H19 O4 1_655 0.93 2.58 3.222(4) 126.2
    C2 H2 O4 ----- 0.93 2.37 2.946(4) 120.0
    C9 H9A O3 ----- 0.97 2.21 2.846(3) 122.0
    C9 H9B O5 ----- 0.97 2.37 3.029(3) 125.0
