# Supplementary material for: (E)-3-(2-Nitro­phen­yl)-1-{1-phenyl­sulfonyl-2-[(phenyl­sulfon­yl)meth­yl]-1H-indol-3-yl}prop-2-en-1-one
Source: Acta Crystallogr Sect E Struct Rep Online. 2011 Dec 3;68(Pt 1):o9. doi: 10.1107/S1600536811051026 (PMC3254289; doi:10.1107/S1600536811051026)
Supplement: Supplementary file 2 [file e-68-000o9-Isup2.hkl]

#
# h,k,l, Fc-squared, Fo-squared, sigma(Fo-squared) and status flag
#
data_I
_shelx_title ' KARTHI in P2(1)/n'
_shelx_refln_list_code          4
_shelx_F_calc_maximum      248.76
_exptl_crystal_F_000      1216.00
_reflns_d_resolution_high  0.7455
 
loop_
 _symmetry_equiv_pos_as_xyz
 'x, y, z'
 '-x+1/2, y+1/2, -z+1/2'
 '-x, -y, -z'
 'x-1/2, -y-1/2, z-1/2'
 
_cell_length_a     7.9905
_cell_length_b    22.2076
_cell_length_c    15.7378
_cell_angle_alpha  90.000
_cell_angle_beta  102.913
_cell_angle_gamma  90.000
 
_shelx_F_squared_multiplier     1.000
 
loop_
 _refln_index_h
 _refln_index_k
 _refln_index_l
 _refln_F_squared_calc
 _refln_F_squared_meas
 _refln_F_squared_sigma
 _refln_observed_status
   2   0   0    12593.05    13911.24    194.87 o
   4   0   0    17139.14    20075.48    323.01 o
   6   0   0     1498.82     1391.60     21.85 o
   8   0   0      230.96      269.51     12.14 o
  10   0   0        0.23       -7.84      7.84 o
   1   1   0      456.39      397.69      7.73 o
   2   1   0    61880.04    68118.36    634.89 o
   3   1   0      293.15      360.71      5.88 o
   4   1   0       10.68       -1.53      3.74 o
   5   1   0      874.48      826.14     11.85 o
   6   1   0      284.26      264.11      5.77 o
   7   1   0        0.40       -2.88      2.88 o
   8   1   0        0.14       15.57      4.28 o
   9   1   0       26.01       17.10      4.77 o
  10   1   0        2.06        1.47      6.09 o
   1   2   0     3393.60     3587.59     32.22 o
   2   2   0       44.30       35.26      1.84 o
   3   2   0    12472.51    13526.06    142.71 o
   4   2   0      980.09      924.42     16.91 o
   5   2   0      105.40      127.05      4.03 o
   6   2   0       82.19       79.19      4.23 o
   7   2   0       21.91       14.67      3.68 o
   8   2   0       30.04       34.47      4.62 o
   9   2   0       52.75       50.35      5.43 o
  10   2   0       32.52       26.37      6.68 o
   1   3   0    21786.67    22080.50    179.87 o
   2   3   0      185.69      178.09      5.78 o
   3   3   0     7748.84     8609.65     85.67 o
   4   3   0      230.74      246.77      9.65 o
   5   3   0      558.62      617.10      9.70 o
   6   3   0      623.89      639.36     11.65 o
   7   3   0       12.21        8.27      3.14 o
   8   3   0        0.08       -3.71      3.71 o
   9   3   0       11.95       11.89      4.62 o
  10   3   0       16.17       10.93      6.04 o
   0   4   0    36163.03    37996.43    476.33 o
   1   4   0      539.54      704.18      6.83 o
   2   4   0       14.95       18.27      1.09 o
   3   4   0       20.58       28.76      2.21 o
   4   4   0      291.79      156.70      5.02 o
   5   4   0      396.83      367.67      7.75 o
   6   4   0     1232.10     1131.26     17.19 o
   7   4   0        0.62       -3.05      3.05 o
   8   4   0        0.46       -3.81      3.81 o
   9   4   0       67.43       69.43      6.43 o
  10   4   0        1.99       -2.93      5.88 o
   1   5   0      236.24      361.59      5.47 o
   2   5   0      722.57      692.45      8.04 o
   3   5   0       49.57       48.28      3.09 o
   4   5   0     1830.78     1836.51     21.78 o
   5   5   0        8.51        2.93      2.55 o
   6   5   0       15.24       15.21      3.87 o
   7   5   0        5.57        6.06      3.29 o
   8   5   0      151.09      156.64      6.70 o
   9   5   0        3.06        1.86      4.46 o
  10   5   0        0.15        3.26      7.00 o
   0   6   0     2848.78     2747.62     40.11 o
   1   6   0        2.41        6.28      0.91 o
   2   6   0     2470.05     2340.43     21.98 o
   3   6   0       16.57       10.48      1.67 o
   4   6   0       31.98       33.20      3.76 o
   5   6   0       23.70       14.44      2.58 o
   6   6   0      415.95      415.73      9.17 o
   7   6   0       63.09       57.41      4.31 o
   8   6   0      195.11      223.03      8.60 o
   9   6   0        0.39       -4.99      4.99 o
  10   6   0        2.42        2.39      7.30 o
   1   7   0     2005.81     2102.46     19.99 o
   2   7   0     4682.01     4874.27     49.75 o
   3   7   0     1156.18     1178.33     13.71 o
   4   7   0      210.79      249.35      5.41 o
   5   7   0       37.09       35.10      2.98 o
   6   7   0       22.70       39.29      4.38 o
   7   7   0      242.68      245.85      9.75 o
   8   7   0      157.45      166.68      7.77 o
   9   7   0       14.65       12.07      7.05 o
  10   7   0        0.15       -4.90     11.06 o
   0   8   0     2043.30     2122.90     28.49 o
   1   8   0     3511.67     4037.36     37.09 o
   2   8   0      238.05      321.74      5.82 o
   3   8   0      205.31      255.10      4.73 o
   4   8   0     1326.15     1226.80     14.82 o
   5   8   0      377.31      407.82      7.32 o
   6   8   0      978.54      974.16     15.61 o
   7   8   0        9.00       -2.48      3.21 o
   8   8   0        0.07        2.61      4.23 o
   9   8   0       14.30       10.72      7.09 o
  10   8   0        0.46        3.14      7.80 o
   1   9   0      356.08      471.37      5.94 o
   2   9   0      414.80      362.24      7.14 o
   3   9   0      839.55      943.55     12.93 o
   4   9   0      213.20      219.32      4.96 o
   5   9   0      211.17      208.26      6.71 o
   6   9   0      222.63      223.15      6.62 o
   7   9   0        7.10        9.43      3.45 o
   8   9   0        0.07       -5.01      5.01 o
   9   9   0        8.62       -5.93      8.68 o
   0  10   0       21.06       36.72      2.46 o
   1  10   0      453.76      594.18      7.19 o
   2  10   0     6016.78     6214.10     63.27 o
   3  10   0      354.38      288.27      6.24 o
   4  10   0     1117.04     1046.79     13.28 o
   5  10   0        0.79        3.75      2.45 o
   6  10   0      341.82      364.99      8.16 o
   7  10   0       99.82       87.42      4.87 o
   8  10   0        2.48        2.07      5.39 o
   9  10   0        3.88       16.21      9.56 o
   1  11   0      399.61      464.89      6.42 o
   2  11   0      150.70      112.47      3.45 o
   3  11   0      338.87      319.13      7.30 o
   4  11   0      546.18      548.78     13.02 o
   5  11   0     1198.39     1186.35     16.24 o
   6  11   0      196.13      223.68     11.32 o
   7  11   0        0.20       -0.94      4.41 o
   8  11   0        7.30        2.54      5.60 o
   9  11   0        0.42        3.81      9.29 o
   0  12   0     2546.59     2465.97     33.72 o
   1  12   0      409.10      516.94      7.10 o
   2  12   0      754.04      822.07     10.90 o
   3  12   0      520.60      435.56      7.47 o
   4  12   0        0.11       -1.53      2.92 o
   5  12   0      251.25      248.96      6.20 o
   6  12   0     1471.51     1486.61     22.51 o
   7  12   0        0.23       -2.80      4.85 o
   8  12   0      105.82      120.66     10.11 o
   9  12   0       19.61       19.05     10.20 o
   1  13   0       41.06       29.54      2.03 o
   2  13   0      633.71      654.30      9.43 o
   3  13   0      276.37      249.94      5.73 o
   4  13   0       19.49       26.99      3.00 o
   5  13   0       32.15       19.01      5.69 o
   6  13   0       23.78       33.13      6.01 o
   7  13   0        0.31        3.35      4.77 o
   8  13   0       13.19       30.04      9.52 o
   9  13   0       53.12       48.88     11.43 o
   0  14   0      445.89      357.74      8.39 o
   1  14   0      413.82      398.86      6.38 o
   2  14   0     4043.51     4173.70     44.20 o
   3  14   0      367.41      434.06     10.49 o
   4  14   0     2812.36     2623.89     31.83 o
   5  14   0      330.77      364.53      9.57 o
   6  14   0       18.47       29.98      4.82 o
   7  14   0      247.93      300.48     13.01 o
   8  14   0       29.12       16.80     15.65 o
   9  14   0       22.15       29.37     13.43 o
   1  15   0      855.25      819.08     11.17 o
   2  15   0     1380.48     1400.86     19.37 o
   3  15   0      570.53      567.08      9.43 o
   4  15   0      468.17      533.56     13.50 o
   5  15   0        3.57        0.07      3.98 o
   6  15   0      680.33      720.38     13.43 o
   7  15   0        7.47        9.68      5.49 o
   8  15   0        6.65       -6.92      8.21 o
   0  16   0      330.80      231.35      5.69 o
   1  16   0        0.54        4.32      2.29 o
   2  16   0      485.70      461.15     10.36 o
   3  16   0        1.95       37.57      3.84 o
   4  16   0      997.63     1078.49     16.10 o
   5  16   0       21.90       38.76      4.91 o
   6  16   0       82.18       82.84      5.53 o
   7  16   0        1.05        3.23      6.86 o
   8  16   0       24.88       11.38     10.92 o
   1  17   0      100.69      101.63      3.72 o
   2  17   0       31.07       46.11      4.14 o
   3  17   0      881.20      853.53     13.47 o
   4  17   0       22.56       15.90      4.42 o
   5  17   0      206.68      199.48      7.75 o
   6  17   0       37.30       41.82      4.86 o
   7  17   0       61.09       66.45      8.74 o
   8  17   0        0.15       13.64      9.74 o
   0  18   0       80.28       45.30      3.26 o
   1  18   0       69.75       64.12      3.03 o
   2  18   0      563.32      516.85     10.49 o
   3  18   0        9.58       -2.77      4.05 o
   4  18   0      229.99      212.36      7.91 o
   5  18   0       41.12       33.07      4.45 o
   6  18   0       40.03       63.12      7.89 o
   7  18   0        2.12        2.72      7.13 o
   8  18   0       91.84      130.15     11.38 o
   1  19   0        7.73        1.39      2.56 o
   2  19   0      742.95      633.16     11.77 o
   3  19   0       14.42       13.20      3.88 o
   4  19   0       20.52        9.70      3.90 o
   5  19   0       23.83       25.35      5.48 o
   6  19   0       54.46       52.21     11.83 o
   7  19   0        0.28        1.47      7.54 o
   8  19   0       12.24       18.03     10.59 o
   0  20   0     5679.88     4952.69     66.70 o
   1  20   0       16.01       19.33      3.38 o
   2  20   0      779.58      760.73     13.26 o
   3  20   0       54.26       71.34      4.95 o
   4  20   0       61.62       35.02      5.71 o
   5  20   0       13.58       14.80      5.26 o
   6  20   0       13.95       15.98      7.38 o
   7  20   0        2.94       -3.93      7.43 o
   1  21   0       14.77       15.92      4.70 o
   2  21   0       10.50       11.98      4.76 o
   3  21   0       69.49       71.97      6.10 o
   4  21   0       25.71       36.85      5.66 o
   5  21   0        1.90        0.32      4.98 o
   6  21   0        3.47        7.85      7.36 o
   7  21   0       29.91       46.69     14.19 o
   0  22   0      411.36      474.18     26.19 o
   1  22   0        2.87       -3.00      4.36 o
   2  22   0       52.65       55.26      5.83 o
   3  22   0       23.00       24.79      5.20 o
   4  22   0      260.48      269.04     10.22 o
   5  22   0       11.26       -0.65      5.01 o
   6  22   0       31.90       42.09      8.45 o
   7  22   0       13.30       32.28     15.79 o
   1  23   0       13.07        4.40      4.50 o
   2  23   0       19.83        7.65      5.09 o
   3  23   0       30.49       25.66      6.63 o
   4  23   0       17.70       11.85      5.24 o
   5  23   0       10.00        1.92      5.78 o
   6  23   0        2.90       -7.25      7.25 o
   0  24   0      913.35      889.88     29.71 o
   1  24   0       18.71        8.79      6.13 o
   2  24   0       49.30       38.83      6.14 o
   3  24   0        3.17        1.40      4.83 o
   4  24   0       28.50       21.61      5.78 o
   5  24   0        8.14        4.20      8.21 o
   6  24   0       98.45      107.78     10.80 o
   1  25   0       68.39       62.87      7.79 o
   2  25   0       13.23        6.25      5.03 o
   3  25   0        3.54       -4.89      4.89 o
   4  25   0       13.61        2.89      5.44 o
   5  25   0       17.29       15.88      7.87 o
   0  26   0       19.66       20.03      9.49 o
   1  26   0       15.17       12.56      6.53 o
   2  26   0       42.29       52.05      7.76 o
   3  26   0        8.71        8.27      5.32 o
   4  26   0       59.90       56.90      7.05 o
   5  26   0        7.87        0.79      7.41 o
   1  27   0        9.40        4.92      6.65 o
   2  27   0       38.51       24.91      7.48 o
   3  27   0       43.60       31.45      6.34 o
   4  27   0        1.09       -3.24      9.03 o
   0  28   0        1.16        4.39      9.90 o
   1  28   0       18.01        8.94      6.92 o
   2  28   0        4.35       16.22      7.53 o
   3  28   0       36.17       22.87      7.77 o
   1  29   0        0.00       -6.71      6.71 o
   2  29   0       53.50       85.93      9.83 o
  -9   0   1      162.56      174.91     10.75 o
  -7   0   1      134.24      178.24      9.46 o
  -5   0   1     1495.83     1520.27     36.15 o
  -3   0   1     5826.64     6748.84    121.08 o
  -1   0   1    18019.01    19165.76    512.55 o
   1   0   1      786.65     1084.06     17.64 o
   3   0   1      229.54      278.88      6.35 o
   5   0   1      116.32      115.19      5.26 o
   7   0   1        7.26        2.02      4.06 o
   9   0   1       30.07       48.47      7.70 o
 -10   1   1        0.78       -5.86      5.86 o
  -9   1   1       25.26       31.57      5.21 o
  -8   1   1      681.69      624.12     11.23 o
  -7   1   1      297.22      291.20      7.80 o
  -6   1   1      155.52      146.19      6.35 o
  -5   1   1     1835.23     1802.10     26.27 o
  -4   1   1       72.30       63.10      3.70 o
  -2   1   1     1384.85     1706.66     19.41 o
  -1   1   1      481.08      461.82      8.06 o
   0   1   1       48.71       -0.10      0.10 o
   1   1   1    44656.52    47782.70    476.08 o
   2   1   1      660.83      860.17      8.96 o
   3   1   1      859.51      717.21      9.31 o
   4   1   1      555.93      648.19      9.26 o
   5   1   1        3.13        7.16      1.69 o
   6   1   1      641.45      599.47     10.16 o
   7   1   1      222.79      193.51      5.84 o
   8   1   1       34.28       33.17      4.65 o
   9   1   1       50.37       63.81      5.71 o
  10   1   1       25.71       16.51      6.47 o
 -10   2   1       25.35       18.60      6.52 o
  -9   2   1       24.05       21.53      4.99 o
  -8   2   1      129.78      125.64      5.56 o
  -7   2   1      532.50      488.61     10.90 o
  -6   2   1     1120.26     1078.69     18.33 o
  -5   2   1      432.82      377.59      8.93 o
  -4   2   1     1622.58     1874.80     26.45 o
  -3   2   1     1358.37     1597.62     17.58 o
  -2   2   1    10350.30    12964.85    128.33 o
  -1   2   1     1030.60     1155.08      9.55 o
   0   2   1     3916.95     3282.78     57.28 o
   1   2   1      601.71      604.26      6.20 o
   2   2   1     2522.79     2901.83     29.49 o
   3   2   1      330.27      385.95      6.44 o
   4   2   1      821.41      777.11     10.64 o
   5   2   1      230.47      229.30      5.61 o
   6   2   1        2.34       -1.79      1.79 o
   7   2   1       81.61       76.91      4.80 o
   8   2   1      193.24      174.88      7.30 o
   9   2   1       28.23       27.22      4.89 o
  10   2   1        0.31       -4.93      5.88 o
 -10   3   1        0.34       11.22      6.23 o
  -9   3   1        5.81       13.24      4.70 o
  -8   3   1        1.08       -2.63      4.34 o
  -7   3   1        0.78       -3.57      3.57 o
  -6   3   1      190.91      189.55      7.41 o
  -5   3   1     2264.70     2158.34     30.82 o
  -4   3   1     6293.65     7327.53     93.75 o
  -3   3   1    13186.56    13045.59    129.53 o
  -2   3   1      494.43      723.62      8.54 o
  -1   3   1    20707.77    23103.62    187.47 o
   0   3   1     4146.97     5373.89     42.75 o
   1   3   1      761.75      986.01     11.68 o
   2   3   1      375.15      322.46      4.88 o
   3   3   1       69.46      124.58      4.31 o
   4   3   1     1073.79     1090.93     15.00 o
   5   3   1     1395.05     1264.25     16.39 o
   6   3   1      273.83      239.77      6.58 o
   7   3   1        0.33       -3.23      3.23 o
   8   3   1        0.03       -3.84      3.84 o
   9   3   1       28.09       25.70      4.99 o
  10   3   1        1.92       -5.86      5.86 o
 -10   4   1       32.75       33.08      7.99 o
  -9   4   1       39.73       33.59      7.31 o
  -8   4   1       89.85       76.54      4.88 o
  -7   4   1       46.02       40.20      4.13 o
  -6   4   1       86.99       72.34      4.57 o
  -5   4   1     3416.00     3418.78     46.40 o
  -4   4   1     1549.26     1610.90     21.26 o
  -3   4   1       77.02      153.78     10.15 o
  -2   4   1      797.29     1355.41     14.05 o
  -1   4   1    11087.09    12851.75    109.03 o
   0   4   1    10051.83    12119.74    101.97 o
   1   4   1     1819.04     1943.72     16.29 o
   2   4   1      165.08      234.21      5.31 o
   3   4   1     2089.51     2136.39     22.58 o
   4   4   1        4.58        1.72      1.67 o
   5   4   1        1.64       -0.42      1.93 o
   6   4   1      185.69      185.83      6.01 o
   7   4   1       71.74       73.65      4.80 o
   8   4   1       22.82       17.43      4.26 o
   9   4   1       53.23       54.11      5.57 o
  10   4   1        5.83       12.18      6.23 o
 -10   5   1       11.46        3.03      7.46 o
  -9   5   1        0.01       -0.19      5.44 o
  -8   5   1       54.75       45.20      4.92 o
  -7   5   1       25.38        7.40      3.57 o
  -6   5   1     1834.55     1788.37     24.65 o
  -5   5   1      715.01      727.03     13.40 o
  -4   5   1      133.46      118.00      4.32 o
  -3   5   1     4124.88     4400.81     52.09 o
  -2   5   1     8068.16     8624.03     81.26 o
  -1   5   1    12323.46    13320.34    118.18 o
   0   5   1     2350.66     2442.58     21.30 o
   1   5   1     4289.42     4357.76     34.37 o
   2   5   1     1867.98     1877.91     18.66 o
   3   5   1     1080.18     1108.40     12.00 o
   4   5   1      564.00      638.76      8.19 o
   5   5   1      490.70      467.52      8.57 o
   6   5   1     1084.70     1067.14     15.30 o
   7   5   1      184.91      187.80      7.38 o
   8   5   1        1.08        2.05      3.89 o
   9   5   1       62.30       76.11      6.78 o
  10   5   1       43.22       36.26      8.18 o
 -10   6   1        4.81       -1.47      7.17 o
  -9   6   1        1.55       -5.42      5.42 o
  -8   6   1      115.15      103.47      8.69 o
  -7   6   1      294.30      267.72      7.89 o
  -6   6   1      177.39      195.84      6.86 o
  -5   6   1        0.17       -1.67      3.87 o
  -4   6   1      482.28      434.21      9.01 o
  -3   6   1       12.25       14.78      2.72 o
  -2   6   1      831.99      826.95     11.38 o
  -1   6   1     5657.21     5870.35     50.55 o
   0   6   1        3.69        1.93      0.63 o
   1   6   1      112.38      117.35      2.04 o
   2   6   1       17.31       22.96      1.33 o
   3   6   1     3264.68     3250.99     31.70 o
   4   6   1      167.68      164.36      3.87 o
   5   6   1      277.93      239.39      5.11 o
   6   6   1        1.11        5.25      3.10 o
   7   6   1       83.90       66.82      5.18 o
   8   6   1        0.68        7.47      4.70 o
   9   6   1      124.53      124.03      6.89 o
  10   6   1        0.01        3.71      7.38 o
 -10   7   1       21.68       15.40      8.49 o
  -9   7   1        0.03        2.75     14.23 o
  -8   7   1      140.65      137.64      7.77 o
  -7   7   1      130.37      149.67     10.16 o
  -6   7   1     1487.95     1397.81     20.36 o
  -5   7   1      295.72      284.28      6.36 o
  -4   7   1      856.11      800.95     10.57 o
  -3   7   1     2580.47     2954.44     31.07 o
  -2   7   1      998.77     1008.71     10.69 o
  -1   7   1       37.60       56.21      3.44 o
   0   7   1     2091.51     2206.09     21.72 o
   1   7   1     1018.01      984.16      9.96 o
   2   7   1     1231.02     1501.18     13.90 o
   3   7   1       72.66      144.97      3.31 o
   4   7   1      154.47      185.17      4.19 o
   5   7   1        1.19        2.50      2.45 o
   6   7   1      335.41      340.41      7.83 o
   7   7   1      181.75      164.24      6.83 o
   8   7   1       15.11       22.22      4.71 o
   9   7   1       29.18       35.35      6.01 o
  10   7   1        3.61        4.59     12.38 o
 -10   8   1       16.25        6.52      7.88 o
  -9   8   1       62.13       57.12     10.77 o
  -8   8   1        0.33       -3.22      4.09 o
  -7   8   1       47.02       38.88      5.96 o
  -6   8   1      629.14      675.77     11.44 o
  -5   8   1      115.56       94.95      4.18 o
  -4   8   1      264.09      202.16      7.32 o
  -3   8   1       22.75       20.33      2.84 o
  -2   8   1     1799.58     1986.25     19.44 o
  -1   8   1        0.49       -0.95      0.95 o
   0   8   1     6360.44     6766.06     62.21 o
   1   8   1       23.96       17.02      1.26 o
   2   8   1      147.57      132.48      2.85 o
   3   8   1      889.75     1074.72     11.52 o
   4   8   1      459.79      472.53      6.63 o
   5   8   1      355.71      408.59      6.59 o
   6   8   1        0.73       -2.96      2.96 o
   7   8   1        1.38        2.41      3.69 o
   8   8   1       56.89       54.68      5.43 o
   9   8   1        0.01        3.53      5.17 o
 -10   9   1        6.57        6.42      8.15 o
  -9   9   1       41.41       37.44     10.28 o
  -8   9   1       28.66       30.68      6.01 o
  -7   9   1       30.95       25.24      3.92 o
  -6   9   1      497.13      521.85      9.84 o
  -5   9   1      225.11      222.60      5.52 o
  -4   9   1      732.69      787.19     11.82 o
  -3   9   1     1096.54      949.11     13.03 o
  -2   9   1      648.71      739.35      8.66 o
  -1   9   1      254.99      254.96      3.89 o
   0   9   1     6745.07     7346.63     62.89 o
   1   9   1        6.45        0.16      1.26 o
   2   9   1       54.57       28.86      2.01 o
   3   9   1     6133.07     6271.41     59.96 o
   4   9   1      257.17      229.87      5.04 o
   5   9   1     1712.98     1661.45     17.66 o
   6   9   1       40.79       45.19      3.84 o
   7   9   1        1.33        0.20      3.43 o
   8   9   1        1.74       -5.08      5.15 o
   9   9   1        0.00       -2.01      7.05 o
  -9  10   1       60.57       69.19     15.44 o
  -8  10   1       58.95       48.81      6.67 o
  -7  10   1       82.25       83.45      6.09 o
  -6  10   1       77.55       83.09      4.56 o
  -5  10   1       27.53       30.10      2.88 o
  -4  10   1      201.39      237.21      5.07 o
  -3  10   1      437.76      497.99      8.61 o
  -2  10   1      170.56      247.76      7.48 o
  -1  10   1      496.68      649.93      7.60 o
   0  10   1        0.03        4.66      3.62 o
   1  10   1      722.83      806.81     10.15 o
   2  10   1       35.00       52.71      2.35 o
   3  10   1      683.47      707.19     11.82 o
   4  10   1      150.52      164.05      5.25 o
   5  10   1       61.88       88.05      4.20 o
   6  10   1       63.18       79.78      4.13 o
   7  10   1        0.57       -3.23      3.39 o
   8  10   1       48.59       65.28      8.56 o
   9  10   1       13.61       10.62      9.39 o
  -9  11   1       29.19       35.81     10.82 o
  -8  11   1       89.37       94.64     11.33 o
  -7  11   1       80.67       79.43      6.77 o
  -6  11   1     2128.98     2060.42     26.13 o
  -5  11   1      866.11      814.11     12.44 o
  -4  11   1      316.34      313.53      7.15 o
  -3  11   1     1394.90     1416.47     18.33 o
  -2  11   1     5390.16     5440.12     52.82 o
  -1  11   1      117.78      146.48      3.60 o
   0  11   1       10.81       31.27      1.87 o
   1  11   1     2096.98     2200.77     24.02 o
   2  11   1      142.02       93.04      3.04 o
   3  11   1     2626.26     2501.58     27.60 o
   4  11   1      873.02      800.72     10.99 o
   5  11   1       26.72       31.85      2.97 o
   6  11   1        3.91        6.96      3.02 o
   7  11   1        2.07       -3.10      4.66 o
   8  11   1        0.01       -5.08      5.08 o
   9  11   1       11.62       17.69     10.07 o
  -9  12   1        2.25        1.65      9.45 o
  -8  12   1        0.88        4.28      8.87 o
  -7  12   1        0.94       -4.18      4.18 o
  -6  12   1        3.40       22.81      5.27 o
  -5  12   1        0.24        9.46      3.94 o
  -4  12   1      437.50      462.52      8.99 o
  -3  12   1      222.15      220.01      5.93 o
  -2  12   1       24.26       15.44      2.27 o
  -1  12   1      495.67      447.52      6.14 o
   0  12   1      215.45      220.57      3.62 o
   1  12   1     1493.84     1539.54     19.25 o
   2  12   1      182.15      211.18      8.45 o
   3  12   1     2222.31     2278.22     25.63 o
   4  12   1       79.76       93.69      3.95 o
   5  12   1      109.75      111.05      4.15 o
   6  12   1       55.64       68.88      4.87 o
   7  12   1       15.14       15.59      5.23 o
   8  12   1       39.48       29.35      6.36 o
   9  12   1        0.12       -9.21      9.21 o
  -9  13   1       10.15        0.82      9.36 o
  -8  13   1        0.83        7.25     13.56 o
  -7  13   1       55.03       64.03      5.62 o
  -6  13   1      696.09      748.26     14.36 o
  -5  13   1      134.45      135.46      6.11 o
  -4  13   1      583.14      498.06      9.68 o
  -3  13   1      304.19      276.94      5.99 o
  -2  13   1     1436.47     1620.38     17.91 o
  -1  13   1      160.52      142.08      3.58 o
   0  13   1     1333.42     1545.38     15.06 o
   1  13   1     2340.11     2275.90     25.23 o
   2  13   1      442.61      429.52      6.87 o
   3  13   1      328.49      293.41      6.32 o
   4  13   1      390.53      416.45      7.46 o
   5  13   1        0.27       -3.23      3.23 o
   6  13   1        4.81        3.83      3.69 o
   7  13   1      243.64      242.21     10.56 o
   8  13   1       56.67       57.35      8.40 o
   9  13   1       16.39       13.24      9.84 o
  -9  14   1        3.89       -6.79      9.24 o
  -8  14   1       52.40       39.85      9.86 o
  -7  14   1        0.13        6.72      5.03 o
  -6  14   1      112.34      110.14      6.22 o
  -5  14   1       12.27        9.15      4.19 o
  -4  14   1        3.68        9.05      3.25 o
  -3  14   1      157.74      154.72      4.50 o
  -2  14   1      318.40      340.44      7.45 o
  -1  14   1       24.35       29.18      3.98 o
   0  14   1     1462.93     1388.44     13.90 o
   1  14   1      181.10      207.04      8.46 o
   2  14   1     1484.46     1457.24     17.15 o
   3  14   1       13.13       11.35      2.53 o
   4  14   1      341.16      354.96      7.48 o
   5  14   1      444.28      427.37      9.47 o
   6  14   1      126.17      136.33      6.57 o
   7  14   1        0.14        6.15      4.94 o
   8  14   1        0.39       -5.32      8.97 o
   9  14   1       63.10       72.52     30.33 o
  -9  15   1       53.64       45.37     11.21 o
  -8  15   1        0.18       -0.69     10.75 o
  -7  15   1       51.47       50.13      7.19 o
  -6  15   1       21.77       26.93      4.76 o
  -5  15   1      144.37      169.98      6.92 o
  -4  15   1       73.80       73.09      5.10 o
  -3  15   1     4667.08     4385.83     46.81 o
  -2  15   1      931.84      884.39     13.49 o
  -1  15   1     1579.24     1465.30     16.42 o
   0  15   1       14.11       28.22      2.75 o
   1  15   1        5.98       -1.33      2.03 o
   2  15   1      393.81      480.77      7.33 o
   3  15   1      172.27      183.26      5.19 o
   4  15   1      437.80      426.12      8.38 o
   5  15   1      993.58      986.91     15.63 o
   6  15   1       10.69       23.50      5.21 o
   7  15   1      224.67      244.04      9.88 o
   8  15   1        4.43        6.94      8.52 o
  -8  16   1        3.33       -7.05      7.05 o
  -7  16   1       76.30       78.67      9.33 o
  -6  16   1      109.62      127.22      7.11 o
  -5  16   1     1124.27     1119.06     18.75 o
  -4  16   1      274.24      295.86      7.56 o
  -3  16   1      220.38      211.85      5.87 o
  -2  16   1      238.97      269.81      7.34 o
  -1  16   1     1801.76     1747.07     19.29 o
   0  16   1      300.31      310.48      5.14 o
   1  16   1       65.29       58.77      3.26 o
   2  16   1        6.73       10.70      2.70 o
   3  16   1     1638.91     1425.47     18.00 o
   4  16   1      670.45      615.68     10.48 o
   5  16   1      194.71      172.68      6.57 o
   6  16   1       98.78       80.95      6.44 o
   7  16   1      135.50      142.53      8.86 o
   8  16   1        7.92        6.10      8.82 o
  -8  17   1       33.89       38.06      8.95 o
  -7  17   1       13.31       22.11      7.72 o
  -6  17   1       26.04       32.85      6.55 o
  -5  17   1      156.87      211.53     11.31 o
  -4  17   1      491.42      500.00     11.38 o
  -3  17   1     1976.56     1848.76     22.39 o
  -2  17   1      362.53      323.33      8.12 o
  -1  17   1     1388.85     1202.31     14.43 o
   0  17   1     1226.31     1196.90     14.40 o
   1  17   1      147.20      143.03      4.68 o
   2  17   1      738.35      636.77     10.46 o
   3  17   1      158.96      180.73      5.63 o
   4  17   1      314.09      268.11      7.87 o
   5  17   1      164.65      163.45      6.58 o
   6  17   1       66.58       65.92      6.11 o
   7  17   1        7.63       19.37      7.20 o
   8  17   1        6.92       -4.48      8.63 o
  -8  18   1        8.72       19.51      8.98 o
  -7  18   1       11.75        9.07      7.55 o
  -6  18   1       26.05       32.82      6.68 o
  -5  18   1        0.48       -4.48      4.48 o
  -4  18   1       71.82       93.17      5.93 o
  -3  18   1       98.48      125.48      6.39 o
  -2  18   1       66.44       81.67      4.89 o
  -1  18   1       68.56       85.50      3.67 o
   0  18   1      767.18      794.49     10.38 o
   1  18   1        0.00        6.50      2.25 o
   2  18   1      507.55      528.31     10.36 o
   3  18   1     1415.77     1417.27     20.02 o
   4  18   1       18.47       15.17      3.97 o
   5  18   1        0.17       -3.78      3.78 o
   6  18   1        7.06        2.37      5.47 o
   7  18   1       92.22       93.73      9.47 o
   8  18   1        3.07        1.92      9.32 o
  -8  19   1        2.20        4.99      7.93 o
  -7  19   1      190.55      213.09     12.77 o
  -6  19   1       58.46       76.16      7.75 o
  -5  19   1      123.65      131.73      8.90 o
  -4  19   1       49.36       36.77      5.52 o
  -3  19   1       45.21       49.03      6.09 o
  -2  19   1      135.71      127.23      6.40 o
  -1  19   1      760.71      647.92      9.59 o
   0  19   1        5.24       30.13      3.20 o
   1  19   1     3021.24     2883.74     30.02 o
   2  19   1      221.28      270.52      8.00 o
   3  19   1        7.65       19.30      4.03 o
   4  19   1       19.35       17.37      3.99 o
   5  19   1       41.53       30.73      4.57 o
   6  19   1        6.40       -1.43      6.38 o
   7  19   1      106.40      126.80     14.28 o
  -7  20   1        5.90       -6.04      7.47 o
  -6  20   1       33.68       40.85      7.26 o
  -5  20   1        2.00       -5.38      5.38 o
  -4  20   1       19.98       22.77      8.52 o
  -3  20   1        8.08        4.99      5.71 o
  -2  20   1       15.81       30.47      5.34 o
  -1  20   1      384.29      378.60      9.36 o
   0  20   1      123.00      148.43      6.72 o
   1  20   1      276.03      342.75     12.75 o
   2  20   1       24.99       17.00      3.99 o
   3  20   1       65.42       86.36      5.21 o
   4  20   1        0.04        1.16      3.68 o
   5  20   1        5.20       -3.29      5.23 o
   6  20   1       35.64       43.85      8.10 o
   7  20   1        1.69        6.22      7.53 o
  -7  21   1        7.83        2.72      7.74 o
  -6  21   1        8.73        5.98      5.67 o
  -5  21   1       11.55       11.72      5.41 o
  -4  21   1      213.38      202.92     10.38 o
  -3  21   1      303.23      287.20     11.66 o
  -2  21   1        4.74       11.20      5.19 o
  -1  21   1      354.49      320.57     12.78 o
   0  21   1      504.26      485.81     10.25 o
   1  21   1      248.78      246.40      7.61 o
   2  21   1        0.55       -0.50      3.50 o
   3  21   1      262.30      275.40      8.83 o
   4  21   1        2.54       -4.37      4.49 o
   5  21   1       35.93       41.57      7.54 o
   6  21   1       33.02       21.08      7.68 o
   7  21   1        5.89        8.17      7.48 o
  -7  22   1        1.03       -7.27      7.72 o
  -6  22   1        1.41       -4.43      6.13 o
  -5  22   1       12.96        4.18      5.33 o
  -4  22   1        9.34        3.27      6.60 o
  -3  22   1       30.00       23.73      6.44 o
  -2  22   1      197.68      184.13      8.33 o
  -1  22   1      196.34      162.47      7.83 o
   0  22   1        0.46       13.31      5.95 o
   1  22   1        9.11       -0.14      4.25 o
   2  22   1      181.43      142.55      7.45 o
   3  22   1       18.72       14.29      4.90 o
   4  22   1       52.13       56.68      6.30 o
   5  22   1       55.66       46.30      8.29 o
   6  22   1       21.43       27.20      7.98 o
  -6  23   1        0.04       -0.28      7.29 o
  -5  23   1       21.34       33.73      6.05 o
  -4  23   1        0.25       -4.82      4.82 o
  -3  23   1       66.02       53.12      6.09 o
  -2  23   1       12.19        6.97      4.75 o
  -1  23   1      171.83      140.98      7.62 o
   0  23   1       79.53       79.69      7.61 o
   1  23   1       74.16       66.91      5.84 o
   2  23   1       22.47       16.76      4.94 o
   3  23   1       36.16       41.39      5.73 o
   4  23   1       41.76       35.62      5.68 o
   5  23   1       10.12       17.33      7.21 o
   6  23   1       25.30       24.86      8.10 o
  -6  24   1       15.30       16.17     10.04 o
  -5  24   1        0.01       -5.21      5.21 o
  -4  24   1        5.53        2.67      5.16 o
  -3  24   1        0.44       -4.64      4.64 o
  -2  24   1        7.88       -4.46      4.46 o
  -1  24   1      133.32      132.79     10.79 o
   0  24   1        3.01       15.42      6.32 o
   1  24   1       21.12       18.98      6.20 o
   2  24   1       21.51       20.57      5.17 o
   3  24   1       42.07       29.72      5.70 o
   4  24   1        0.28        1.92      6.50 o
   5  24   1       13.96       17.43      7.53 o
   6  24   1        0.02       -0.23     12.73 o
  -5  25   1       56.18       52.80      6.88 o
  -4  25   1        1.34        9.96      5.42 o
  -3  25   1        5.64       -3.29      4.89 o
  -2  25   1        0.53       -2.07      4.73 o
  -1  25   1       90.15      115.39      8.84 o
   0  25   1        7.08       12.15      6.64 o
   1  25   1      394.47      391.14     14.31 o
   2  25   1        3.57       -0.03      4.76 o
   3  25   1        2.05       -6.44      6.44 o
   4  25   1       10.11       11.81     10.10 o
   5  25   1       28.54       28.16      8.07 o
  -5  26   1        2.18       -3.59      6.30 o
  -4  26   1        2.97       -5.62      5.62 o
  -3  26   1       10.63        0.59      5.29 o
  -2  26   1        0.59        6.97      6.49 o
  -1  26   1        5.04        6.20      6.25 o
   0  26   1       64.61       92.73      8.53 o
   1  26   1       75.43      112.48      9.77 o
   2  26   1       89.79       93.87      8.85 o
   3  26   1       16.41        8.49      5.35 o
   4  26   1       29.93       23.02      7.42 o
  -4  27   1        3.10       -3.35      5.71 o
  -3  27   1      126.40      151.00      8.77 o
  -2  27   1        0.51        5.81      6.82 o
  -1  27   1       12.97       25.72      7.24 o
   0  27   1       37.92       27.51      7.36 o
   1  27   1        0.31       -6.00      6.00 o
   2  27   1       17.23       19.20      7.17 o
   3  27   1       23.16       32.53      6.34 o
   4  27   1        5.43       -5.62     10.19 o
  -3  28   1        0.65        2.62      7.17 o
  -2  28   1       37.17       31.11      7.86 o
  -1  28   1       11.14        7.13      6.98 o
   0  28   1       16.00       16.89      7.09 o
   1  28   1        6.91       -1.99      6.61 o
   2  28   1        1.24       12.80      7.17 o
   3  28   1        1.63        7.85      8.26 o
  -2  29   1       28.30       26.46      8.36 o
  -1  29   1       25.19       38.44      8.39 o
   0  29   1       12.06       -2.32      7.24 o
   1  29   1       93.91       98.65      9.73 o
   2  29   1       22.42       26.29      8.22 o
 -10   0   2        8.67        4.94      9.19 o
  -8   0   2       62.42       76.38      8.00 o
  -6   0   2     1400.28     1319.25     33.69 o
  -4   0   2    11176.80    12508.25    249.73 o
  -2   0   2     2177.12     2433.96     41.47 o
   0   0   2     1336.39     1304.15     55.66 o
   2   0   2     6725.67     6619.51     82.80 o
   4   0   2       56.63       39.47      2.74 o
   6   0   2       36.30       39.04      4.21 o
   8   0   2       34.40       29.81      6.60 o
  10   0   2       25.18       10.53      8.83 o
 -10   1   2        0.84       -1.79      8.78 o
  -9   1   2       91.47       78.51      7.44 o
  -8   1   2       62.64       62.29      5.49 o
  -7   1   2       45.93       45.56      4.67 o
  -6   1   2     2361.18     2497.54     35.87 o
  -5   1   2      596.68      705.97     14.23 o
  -4   1   2        0.05       -3.88      3.88 o
  -3   1   2     8867.93     9698.41    112.07 o
  -2   1   2    32710.52    37876.43    402.80 o
  -1   1   2     9011.11     9919.33    110.72 o
   0   1   2     4164.98     3796.70     42.93 o
   1   1   2      904.91     1107.65     12.62 o
   2   1   2     1313.77     1574.17     14.64 o
   3   1   2      967.90      952.48      9.73 o
   4   1   2       77.93       80.56      2.89 o
   5   1   2      589.21      558.67      7.37 o
   6   1   2      313.83      272.44      5.64 o
   7   1   2       13.57        4.88      3.35 o
   8   1   2       45.96       48.56      4.86 o
   9   1   2       36.33       32.96      5.03 o
  10   1   2        5.11       -0.92      5.99 o
 -10   2   2       79.65       86.06      8.18 o
  -9   2   2       31.25       30.99      6.20 o
  -8   2   2       13.94       28.79      4.41 o
  -7   2   2      759.99      749.66     14.97 o
  -6   2   2        9.64        2.76      8.09 o
  -5   2   2       25.10       38.93      8.21 o
  -4   2   2    10245.67    11137.11    140.80 o
  -3   2   2     6786.48     7216.19     77.63 o
  -2   2   2    48988.28    51636.02    548.65 o
  -1   2   2      651.34      907.06      9.27 o
   0   2   2      413.73      407.46      4.97 o
   1   2   2     1066.47     1297.41     13.38 o
   2   2   2      772.62      814.76      8.55 o
   3   2   2     2751.43     2875.94     27.87 o
   4   2   2      500.83      401.75      5.52 o
   5   2   2      130.74      118.74      3.43 o
   6   2   2      456.56      388.60      6.62 o
   7   2   2       50.92       43.96      4.27 o
   8   2   2       54.70       70.62      5.21 o
   9   2   2       29.57       27.79      5.03 o
  10   2   2        0.07       -5.38      5.38 o
 -10   3   2        7.97        9.40      6.89 o
  -9   3   2        0.55       12.31     10.10 o
  -8   3   2      427.11      376.92      9.94 o
  -7   3   2        1.56       -3.86      3.86 o
  -6   3   2      131.02      127.52      6.79 o
  -5   3   2      315.57      368.85     11.97 o
  -4   3   2     5604.45     5763.89     67.96 o
  -3   3   2      225.70      210.66     10.25 o
  -2   3   2     5836.60     7253.99     72.52 o
  -1   3   2     2738.85     2999.93     25.87 o
   0   3   2    10335.81    11576.05     87.25 o
   1   3   2     1661.10     1726.72     14.45 o
   2   3   2     1982.85     2394.69     23.08 o
   3   3   2     3496.86     3912.80     37.40 o
   4   3   2      594.94      567.24      7.38 o
   5   3   2        0.63       -1.48      1.83 o
   6   3   2      543.48      512.07      7.98 o
   7   3   2        8.67        6.05      3.46 o
   8   3   2      132.19      123.96      6.13 o
   9   3   2        0.15       -4.19      4.19 o
  10   3   2       28.83       18.02      6.35 o
 -10   4   2      191.78      170.65     10.10 o
  -9   4   2       96.79       93.74      8.03 o
  -8   4   2       17.41       23.52      4.57 o
  -7   4   2       34.23       32.83      4.59 o
  -6   4   2     1072.34     1047.16     18.08 o
  -5   4   2      677.00      635.76     16.63 o
  -4   4   2     1106.12      972.57     14.29 o
  -3   4   2     6342.99     6772.65     68.37 o
  -2   4   2     1421.49     1407.99     14.53 o
  -1   4   2     1042.70      884.87      8.36 o
   0   4   2     1196.58     1056.02      8.55 o
   1   4   2      777.21      819.41      7.36 o
   2   4   2     1001.56      948.64      9.44 o
   3   4   2      372.59      411.75      6.09 o
   4   4   2      442.23      342.48      5.83 o
   5   4   2        0.01        2.80      3.08 o
   6   4   2     1021.65      982.79     11.88 o
   7   4   2       27.15       25.17      4.02 o
   8   4   2       27.57       35.84      4.65 o
   9   4   2       27.80       21.53      4.83 o
  10   4   2        2.13        5.46      6.24 o
 -10   5   2        1.31        7.77      7.77 o
  -9   5   2       56.19       47.82      6.99 o
  -8   5   2        7.12       -3.83      4.06 o
  -7   5   2      191.92      151.23      6.28 o
  -6   5   2      185.78      196.72      7.77 o
  -5   5   2       57.55       46.13      3.62 o
  -4   5   2      162.68      136.79      4.69 o
  -3   5   2      282.35      247.41      4.47 o
  -2   5   2     1302.63     1130.54     12.10 o
  -1   5   2      510.94      517.16      6.32 o
   0   5   2     4109.48     4410.02     31.85 o
   1   5   2     2446.22     2793.03     25.42 o
   2   5   2       76.21       91.23      2.49 o
   3   5   2      133.44       94.22      3.05 o
   4   5   2      206.27      214.05      4.51 o
   5   5   2      207.42      230.70      4.96 o
   6   5   2      447.45      432.73      8.66 o
   7   5   2       17.06       12.97      3.66 o
   8   5   2      102.30       95.71      6.19 o
   9   5   2        0.32        3.92      4.57 o
  10   5   2       19.90       22.47     12.38 o
 -10   6   2        2.78       -7.06      7.49 o
  -9   6   2       37.61       17.29      7.12 o
  -8   6   2      179.20      172.74      7.14 o
  -7   6   2        4.00       -3.35      3.35 o
  -6   6   2     1073.20     1002.32     17.72 o
  -5   6   2     1307.20     1298.80     18.69 o
  -4   6   2      278.16      284.97      6.52 o
  -3   6   2       63.81      121.06      3.26 o
  -2   6   2      198.79      279.51      4.55 o
  -1   6   2       14.10       11.54      1.01 o
   0   6   2     8473.25     8936.95     69.53 o
   1   6   2     1368.89     1463.83     14.88 o
   2   6   2     8491.24     8462.14     79.10 o
   3   6   2     1986.11     2094.43     22.40 o
   4   6   2       10.69       31.68      2.46 o
   5   6   2       90.72       83.40      3.76 o
   6   6   2      230.54      247.59      7.11 o
   7   6   2       24.45       13.78      3.69 o
   8   6   2      216.25      211.93      7.85 o
   9   6   2       29.61       56.56      7.99 o
 -10   7   2       35.64       20.38      8.27 o
  -9   7   2       16.60        6.98      8.95 o
  -8   7   2       63.53       56.30      5.14 o
  -7   7   2      224.61      209.62      7.28 o
  -6   7   2       11.82        7.85      3.83 o
  -5   7   2       34.29       25.12      3.14 o
  -4   7   2       29.45       36.56      2.81 o
  -3   7   2     1084.44      883.47     10.56 o
  -2   7   2     1721.00     1675.16     15.62 o
  -1   7   2     1711.92     1845.46     17.48 o
   0   7   2       36.51       59.95      1.76 o
   1   7   2      529.12      420.15      5.21 o
   2   7   2       72.57      107.88      2.88 o
   3   7   2      446.00      532.34      7.09 o
   4   7   2      614.93      621.44      8.76 o
   5   7   2       36.80       38.67      2.85 o
   6   7   2       16.17       23.92      3.43 o
   7   7   2       27.27       22.77      4.14 o
   8   7   2      118.08      117.87      6.15 o
   9   7   2        3.17        6.61      5.26 o
 -10   8   2       76.08       89.54     10.53 o
  -9   8   2       29.67       25.74      9.64 o
  -8   8   2        0.04       -3.70      3.70 o
  -7   8   2      123.82      123.99      5.78 o
  -6   8   2        0.77        1.51      3.07 o
  -5   8   2      178.56      166.77      5.57 o
  -4   8   2     3419.45     3467.73     39.73 o
  -3   8   2     3219.53     3218.18     34.17 o
  -2   8   2      968.45      816.97     10.70 o
  -1   8   2       14.61        6.16      1.19 o
   0   8   2      805.30      862.44      8.69 o
   1   8   2     1115.46     1400.49     16.05 o
   2   8   2      421.57      451.31      5.26 o
   3   8   2     2260.65     2473.46     25.68 o
   4   8   2      401.49      381.29      6.20 o
   5   8   2       12.76       16.65      2.17 o
   6   8   2      343.25      318.40      7.85 o
   7   8   2       32.30       38.53      4.60 o
   8   8   2       48.59       42.33      4.96 o
   9   8   2        1.42       -0.43      5.30 o
 -10   9   2       22.39        1.52      9.97 o
  -9   9   2        1.57        5.65      9.66 o
  -8   9   2       12.61        7.91      5.58 o
  -7   9   2        1.89       -3.30      3.30 o
  -6   9   2      130.76      159.55      5.75 o
  -5   9   2     1024.75     1062.36     13.97 o
  -4   9   2      527.97      468.02      8.59 o
  -3   9   2      525.96      563.50      7.95 o
  -2   9   2        6.85        8.32      1.54 o
  -1   9   2      501.86      518.78      6.33 o
   0   9   2     2889.38     2895.38     30.15 o
   1   9   2     3178.51     2982.38     25.41 o
   2   9   2       40.22       27.76      1.78 o
   3   9   2     1688.25     1793.76     17.68 o
   4   9   2      340.83      273.42      5.75 o
   5   9   2      815.00      843.09     11.16 o
   6   9   2      101.27      104.76      6.34 o
   7   9   2       60.40       53.52      4.90 o
   8   9   2       75.03       81.03      7.29 o
   9   9   2       17.19       16.30      5.71 o
  -9  10   2       10.65       10.35     10.18 o
  -8  10   2       23.57       33.42      7.55 o
  -7  10   2       62.13       80.00      4.70 o
  -6  10   2      372.91      366.58      8.27 o
  -5  10   2      391.04      413.95      7.72 o
  -4  10   2        0.94        0.84      1.80 o
  -3  10   2      586.36      604.03      9.62 o
  -2  10   2      184.36      242.45      4.49 o
  -1  10   2      321.23      364.89      5.37 o
   0  10   2      627.67      756.34      9.50 o
   1  10   2       37.22       31.36      2.94 o
   2  10   2      389.93      426.38      5.68 o
   3  10   2      599.62      569.74      6.76 o
   4  10   2     3950.04     4071.39     38.21 o
   5  10   2       96.51      101.74      3.97 o
   6  10   2       92.30       93.78      5.29 o
   7  10   2       10.75       10.69      3.98 o
   8  10   2        9.65        1.28      8.53 o
   9  10   2        4.58       14.39      6.26 o
  -9  11   2      160.10      159.53     14.53 o
  -8  11   2       91.70       89.70     11.09 o
  -7  11   2      190.00      196.72      7.73 o
  -6  11   2       79.15       92.74      4.74 o
  -5  11   2      763.57      733.95     11.56 o
  -4  11   2       35.40       24.31      2.91 o
  -3  11   2      743.79      828.83     12.24 o
  -2  11   2      102.24       81.08      4.82 o
  -1  11   2       69.68      105.36      2.90 o
   0  11   2     2147.54     2144.42     23.25 o
   1  11   2      173.86      236.00      3.95 o
   2  11   2      149.92      183.75      5.45 o
   3  11   2       70.92       80.06      2.87 o
   4  11   2       77.02       84.79      3.07 o
   5  11   2     1357.99     1416.31     17.54 o
   6  11   2        7.37       18.96      3.84 o
   7  11   2       23.76       17.93      5.27 o
   8  11   2        0.73       -5.60      5.60 o
   9  11   2      125.58      144.14     10.65 o
  -9  12   2        0.32       -4.34      9.90 o
  -8  12   2       12.10       13.04      7.27 o
  -7  12   2       48.74       63.11      5.47 o
  -6  12   2      559.11      574.68     12.27 o
  -5  12   2      189.06      202.29      7.36 o
  -4  12   2     1254.78     1187.46     17.96 o
  -3  12   2       33.92       45.14      3.25 o
  -2  12   2      426.33      445.29      6.60 o
  -1  12   2       98.13       91.19      2.83 o
   0  12   2      461.93      450.05      7.09 o
   1  12   2     1180.94     1217.16     13.03 o
   2  12   2     3186.41     3141.20     28.42 o
   3  12   2      694.52      713.67      9.24 o
   4  12   2      560.01      503.89      7.02 o
   5  12   2       12.81       15.72      2.80 o
   6  12   2       10.56       11.87      4.45 o
   7  12   2       98.14       63.14      6.73 o
   8  12   2       88.40       94.59      7.94 o
   9  12   2        7.70        6.03      9.52 o
  -9  13   2       74.30      104.26     13.08 o
  -8  13   2       44.00       42.48     10.35 o
  -7  13   2       25.80       36.51      6.65 o
  -6  13   2        4.75       19.59      5.64 o
  -5  13   2     1189.95     1226.59     19.31 o
  -4  13   2       30.64       40.69      4.55 o
  -3  13   2      220.83      242.86      6.16 o
  -2  13   2       44.92       64.56      3.47 o
  -1  13   2      371.18      468.76      6.45 o
   0  13   2      341.12      344.04      5.98 o
   1  13   2      932.85      886.33     10.95 o
   2  13   2     1115.96     1195.05     12.40 o
   3  13   2      878.65      885.56     11.48 o
   4  13   2      448.93      486.58      8.73 o
   5  13   2      136.51      119.32      5.30 o
   6  13   2      235.17      240.54      8.90 o
   7  13   2       13.83       20.11      5.51 o
   8  13   2       29.86       33.91      6.74 o
   9  13   2       12.89       24.01     10.58 o
  -9  14   2        0.18       -0.96     14.26 o
  -8  14   2      184.62      210.97     15.23 o
  -7  14   2       11.31       16.04      6.34 o
  -6  14   2      230.19      286.18      9.19 o
  -5  14   2      107.86      108.19      5.87 o
  -4  14   2       24.01       32.34      4.35 o
  -3  14   2      597.53      557.92     10.04 o
  -2  14   2     1532.68     1345.34     18.02 o
  -1  14   2      792.08      801.75      9.62 o
   0  14   2     1281.69     1295.81     15.58 o
   1  14   2      357.29      378.21      6.47 o
   2  14   2      568.72      587.48      8.10 o
   3  14   2      292.43      306.56      6.18 o
   4  14   2       12.94       14.61      3.33 o
   5  14   2       66.72       78.58      4.87 o
   6  14   2        1.61        7.56      5.31 o
   7  14   2        3.04        3.39      5.30 o
   8  14   2       94.95       88.20      9.36 o
  -9  15   2        0.34       -3.65     10.33 o
  -8  15   2        1.98       -6.20     10.47 o
  -7  15   2        6.01       13.07      6.32 o
  -6  15   2       67.06       62.84      6.13 o
  -5  15   2       60.19       42.15      4.82 o
  -4  15   2     1435.85     1318.38     18.39 o
  -3  15   2       26.74       38.70      3.07 o
  -2  15   2      629.28      655.16     11.10 o
  -1  15   2      150.38      120.02      5.41 o
   0  15   2      690.32      757.46     10.50 o
   1  15   2       25.27       37.96      2.61 o
   2  15   2       68.35       80.51      3.20 o
   3  15   2        7.67        5.21      2.52 o
   4  15   2      494.01      475.38      9.62 o
   5  15   2      238.17      253.85      7.80 o
   6  15   2      311.79      282.16      9.67 o
   7  15   2        0.70        2.50      5.39 o
   8  15   2        2.68       -8.24      8.24 o
  -8  16   2      138.40      127.95     13.79 o
  -7  16   2       11.61       16.46      6.61 o
  -6  16   2        9.20       11.13      6.02 o
  -5  16   2       45.23       48.10      4.97 o
  -4  16   2      293.96      290.46      7.98 o
  -3  16   2      126.39      120.73      4.26 o
  -2  16   2     3435.94     3336.54     39.48 o
  -1  16   2        1.78       12.29      2.25 o
   0  16   2     1289.67     1259.17     17.19 o
   1  16   2      398.27      358.12      7.67 o
   2  16   2       29.06       16.64      2.32 o
   3  16   2       11.52       10.79      2.99 o
   4  16   2        0.20        1.00      3.68 o
   5  16   2      288.32      284.73      8.86 o
   6  16   2      135.00      156.64      8.99 o
   7  16   2        3.98       12.11      5.27 o
   8  16   2        0.67       -6.63      9.53 o
  -8  17   2       23.18       17.24      8.38 o
  -7  17   2       17.86       31.80      7.16 o
  -6  17   2        0.98       12.40      6.20 o
  -5  17   2        2.24       -4.47      4.47 o
  -4  17   2        8.02        8.61      5.27 o
  -3  17   2      357.71      403.66      9.26 o
  -2  17   2       69.30       65.97      4.58 o
  -1  17   2      176.48      139.23      4.32 o
   0  17   2       10.02       22.79      2.66 o
   1  17   2      329.48      380.70      6.84 o
   2  17   2       62.25       83.27      4.64 o
   3  17   2       20.12       22.76      3.38 o
   4  17   2      399.62      372.52      9.04 o
   5  17   2       13.72       25.13      4.93 o
   6  17   2        1.56        4.39      4.72 o
   7  17   2        1.93       -0.87      5.79 o
   8  17   2        1.23       -7.99      7.99 o
  -8  18   2        0.00       -3.15      7.91 o
  -7  18   2      114.76      115.67      9.30 o
  -6  18   2      282.24      354.65     13.08 o
  -5  18   2       80.99       72.98      7.54 o
  -4  18   2      712.72      663.95     14.90 o
  -3  18   2      628.48      599.17     12.51 o
  -2  18   2       89.90       60.04      4.53 o
  -1  18   2      577.00      551.89      8.54 o
   0  18   2      370.61      385.74      7.48 o
   1  18   2      684.36      674.51     10.59 o
   2  18   2     2393.00     2184.29     27.66 o
   3  18   2      324.13      309.20      8.36 o
   4  18   2        8.12       -3.64      3.64 o
   5  18   2       15.22       14.73      4.82 o
   6  18   2        3.78       -4.49      4.49 o
   7  18   2        0.94       -6.66      6.66 o
   8  18   2      107.97      110.32     17.88 o
  -8  19   2       55.50       70.93     10.15 o
  -7  19   2        5.22       20.28      7.50 o
  -6  19   2        0.61       -2.05      6.06 o
  -5  19   2        1.36       -2.31      5.76 o
  -4  19   2       35.71       19.46      5.94 o
  -3  19   2      155.54      167.91      9.11 o
  -2  19   2        3.04        4.24      3.28 o
  -1  19   2      428.41      369.05      6.90 o
   0  19   2      229.60      248.38      6.91 o
   1  19   2       22.40       50.23      5.26 o
   2  19   2      892.59      767.92     13.26 o
   3  19   2       22.29       27.44      4.09 o
   4  19   2        3.32        3.02      3.78 o
   5  19   2        2.40       -2.05      4.36 o
   6  19   2       14.67        8.76      6.61 o
   7  19   2       44.82       56.39      8.83 o
  -7  20   2       55.20       51.27     14.48 o
  -6  20   2       95.62      105.56      9.13 o
  -5  20   2       98.42      116.10      8.74 o
  -4  20   2      323.09      281.65     11.97 o
  -3  20   2       30.21       38.28      6.57 o
  -2  20   2      132.99      110.39      6.58 o
  -1  20   2      510.44      439.32     10.30 o
   0  20   2        2.23       14.64      3.43 o
   1  20   2       18.28       16.51      3.78 o
   2  20   2      370.45      374.78      9.04 o
   3  20   2      451.53      403.08      9.47 o
   4  20   2      135.53      154.46      6.46 o
   5  20   2       62.83       62.00      6.83 o
   6  20   2        8.18        3.86      6.83 o
   7  20   2       65.85       75.23     12.91 o
  -7  21   2        5.88       -2.81     14.24 o
  -6  21   2       55.45       62.50      8.12 o
  -5  21   2        5.30        7.78      6.97 o
  -4  21   2        1.30       -1.21      5.94 o
  -3  21   2      885.88      808.77     19.48 o
  -2  21   2      208.63      167.93      7.69 o
  -1  21   2      363.31      340.33     10.97 o
   0  21   2       22.14       19.75      3.97 o
   1  21   2      347.52      290.24      7.96 o
   2  21   2      149.16      130.57      5.84 o
   3  21   2       21.12       28.12      4.22 o
   4  21   2        0.04       -3.63      4.27 o
   5  21   2       48.33       44.46      7.58 o
   6  21   2        0.91       -1.63      6.76 o
   7  21   2       12.94        2.58     10.08 o
  -7  22   2       13.43       18.18      8.65 o
  -6  22   2       10.04       17.16      7.02 o
  -5  22   2       10.57        8.11      6.42 o
  -4  22   2      107.19      115.49      8.76 o
  -3  22   2      110.28      113.45      8.73 o
  -2  22   2      471.32      425.39     13.97 o
  -1  22   2       50.33       58.34      8.70 o
   0  22   2       76.15       75.88      5.70 o
   1  22   2      150.48      147.92      6.61 o
   2  22   2        0.06       -3.57      3.57 o
   3  22   2       86.64       82.79      6.45 o
   4  22   2       98.55      115.41      9.10 o
   5  22   2        0.00       -2.79      6.04 o
   6  22   2       81.33      106.52     16.27 o
  -6  23   2       23.07       30.00      6.68 o
  -5  23   2        1.61       11.94      6.68 o
  -4  23   2        5.73        0.97      6.15 o
  -3  23   2      223.95      235.26     11.23 o
  -2  23   2       43.36       32.31      6.82 o
  -1  23   2      143.80      141.61      8.95 o
   0  23   2       20.66       23.95      6.27 o
   1  23   2      176.50      170.34      7.97 o
   2  23   2        3.83        2.37      4.41 o
   3  23   2       47.30       44.22      5.78 o
   4  23   2       22.07       20.04      6.77 o
   5  23   2       15.48        1.20      6.71 o
   6  23   2       23.19       23.01      8.06 o
  -6  24   2       26.82       33.48      8.77 o
  -5  24   2        0.21       -2.72      5.45 o
  -4  24   2       50.82       61.17      8.08 o
  -3  24   2       10.79       -5.82      5.82 o
  -2  24   2        0.02       -2.60      5.96 o
  -1  24   2      100.39      100.74      8.92 o
   0  24   2       45.22       49.76      7.04 o
   1  24   2        8.34        7.84      6.07 o
   2  24   2      384.95      358.11     11.15 o
   3  24   2       20.35       10.77      5.15 o
   4  24   2       48.04       57.47     11.12 o
   5  24   2        1.92       -5.58      6.83 o
  -5  25   2        6.81        3.74      5.88 o
  -4  25   2        0.11       -5.29      5.29 o
  -3  25   2        4.61       -1.99      4.96 o
  -2  25   2       11.71       11.69      5.20 o
  -1  25   2       48.48       35.12      7.12 o
   0  25   2      413.78      369.94     13.73 o
   1  25   2       17.82       23.86      9.12 o
   2  25   2        0.42        0.43      4.88 o
   3  25   2      125.00      135.71     11.35 o
   4  25   2      141.58      142.98     10.79 o
   5  25   2        4.01       -6.72      6.72 o
  -5  26   2        2.27       -5.78      5.78 o
  -4  26   2        5.07        6.10      5.64 o
  -3  26   2       39.17       37.35      6.25 o
  -2  26   2      141.30      138.31     10.01 o
  -1  26   2       54.49       51.27      7.69 o
   0  26   2      130.52      138.65      9.60 o
   1  26   2      218.82      224.43     11.49 o
   2  26   2       99.76      110.87     10.70 o
   3  26   2       51.76       67.11      8.60 o
   4  26   2       21.49       52.04      8.50 o
  -4  27   2       66.42       72.35      7.80 o
  -3  27   2        0.59       -6.52      6.52 o
  -2  27   2        0.02       -0.11      6.69 o
  -1  27   2        1.73       -0.01      6.52 o
   0  27   2       43.93       54.48      7.93 o
   1  27   2       46.46       58.22      7.94 o
   2  27   2        0.74        3.78      6.59 o
   3  27   2       10.16        9.48      6.55 o
   4  27   2        2.13        0.77      7.22 o
  -3  28   2        0.28       -1.93      7.32 o
  -2  28   2      126.19      146.53     10.86 o
  -1  28   2       10.24       14.41      7.19 o
   0  28   2        4.30        0.34      6.89 o
   1  28   2        0.93       -3.91      6.54 o
   2  28   2        0.07       -7.36      7.36 o
   3  28   2       12.89       11.31     13.84 o
  -2  29   2       15.98       43.91     10.16 o
  -1  29   2       61.28       55.05      8.95 o
   0  29   2        0.03       -8.18      8.18 o
   1  29   2        0.01        3.01      7.19 o
  -9   0   3        1.12        1.96      8.70 o
  -7   0   3       23.17        9.78      5.45 o
  -5   0   3      104.80      121.59      8.33 o
  -3   0   3       12.98       17.59      4.44 o
  -1   0   3       14.17       -0.93      1.17 o
   1   0   3     6140.23     6797.09    134.25 o
   3   0   3      413.24      340.05      6.11 o
   5   0   3      933.89      813.49     15.73 o
   7   0   3       14.08        0.74      4.83 o
   9   0   3       51.19       61.77      7.73 o
 -10   1   3       95.26       79.72      8.47 o
  -9   1   3       20.68       15.88      6.76 o
  -8   1   3        7.37        5.61      4.21 o
  -7   1   3       74.82       66.36      5.27 o
  -6   1   3      422.87      416.59     10.00 o
  -5   1   3     1100.27      988.09     18.15 o
  -4   1   3       93.11       91.44      3.72 o
  -3   1   3     1020.62      909.93     11.67 o
  -2   1   3      213.44      362.73      8.92 o
  -1   1   3     1180.20     1258.98     11.84 o
   0   1   3     3244.72     3566.12     41.37 o
   1   1   3     5815.13     6340.97    101.88 o
   2   1   3      588.24      634.17      6.36 o
   3   1   3      110.93       76.38      2.17 o
   4   1   3      415.16      384.36      5.21 o
   5   1   3       33.14       20.22      2.26 o
   6   1   3      161.44      128.53      4.40 o
   7   1   3      192.67      180.42      6.69 o
   8   1   3      155.17      160.56      6.46 o
   9   1   3       36.52       45.44      5.14 o
 -10   2   3        0.18       -3.68      6.50 o
  -9   2   3       39.74       40.43      6.29 o
  -8   2   3       98.85      109.42      6.67 o
  -7   2   3       15.19       17.17      4.19 o
  -6   2   3        9.06        3.77      3.44 o
  -5   2   3       22.26       40.03      6.37 o
  -4   2   3      340.53      422.39      9.52 o
  -3   2   3     3321.50     4034.96     44.39 o
  -2   2   3    16062.73    17210.19    214.53 o
  -1   2   3      520.55      799.08      8.24 o
   0   2   3     1356.45     1353.06     13.65 o
   1   2   3     9744.58    10811.58    172.18 o
   2   2   3     1590.88     1537.03     14.31 o
   3   2   3     1449.05     1568.06     15.31 o
   4   2   3       13.86       15.35      1.61 o
   5   2   3      285.80      248.75      4.65 o
   6   2   3       47.89       43.89      3.38 o
   7   2   3      299.07      248.92      7.49 o
   8   2   3        4.34        3.96      3.84 o
   9   2   3       22.15       12.98      4.58 o
 -10   3   3       24.45       24.55      7.23 o
  -9   3   3      563.18      611.85     17.75 o
  -8   3   3        1.37        5.52      4.37 o
  -7   3   3      727.10      732.36     14.97 o
  -6   3   3        6.11        1.58      3.48 o
  -5   3   3      667.89      620.70     11.83 o
  -4   3   3      317.18      312.80      5.84 o
  -3   3   3     8499.23     9008.27     90.19 o
  -2   3   3     3356.55     3208.56     35.21 o
  -1   3   3     1274.86     1212.66     11.58 o
   0   3   3     8214.32     8572.48     62.85 o
   1   3   3     1211.24     1002.72     10.09 o
   2   3   3     2380.24     2379.93     22.92 o
   3   3   3      206.88      215.94      4.94 o
   4   3   3      766.94      752.04      8.51 o
   5   3   3      448.57      395.26      5.99 o
   6   3   3      317.76      314.92      6.66 o
   7   3   3      619.64      581.52     11.29 o
   8   3   3        3.18        5.22      3.91 o
   9   3   3       26.79       17.78      4.70 o
 -10   4   3       21.22       14.50      7.06 o
  -9   4   3      134.65      154.59      9.31 o
  -8   4   3      202.26      211.99      8.87 o
  -7   4   3        0.35       -3.73      3.73 o
  -6   4   3      165.17      152.07      6.42 o
  -5   4   3       31.54       26.57      3.21 o
  -4   4   3     1308.32     1339.09     18.31 o
  -3   4   3        0.60        0.58      2.24 o
  -2   4   3      277.10      236.96      4.74 o
  -1   4   3     2483.64     2245.26     20.09 o
   0   4   3     8431.48     8968.87     62.99 o
   1   4   3       57.71       30.42      1.03 o
   2   4   3     2881.40     3161.86     30.17 o
   3   4   3      193.85      195.65      3.53 o
   4   4   3      419.87      483.49      6.66 o
   5   4   3      423.73      413.48      6.19 o
   6   4   3      605.59      597.80      9.30 o
   7   4   3        7.87        4.65      3.59 o
   8   4   3        1.49        1.18      3.75 o
   9   4   3        6.40        3.60      4.41 o
 -10   5   3       97.80       77.81      8.41 o
  -9   5   3       14.05       16.20      6.19 o
  -8   5   3       49.94       55.50      5.81 o
  -7   5   3      227.14      267.39      9.07 o
  -6   5   3     1038.17     1042.96     18.20 o
  -5   5   3       78.30       61.58      3.88 o
  -4   5   3      145.97       97.39      3.95 o
  -3   5   3       19.35       65.60      2.36 o
  -2   5   3        0.10       -1.18      1.18 o
  -1   5   3      878.31      849.20      7.26 o
   0   5   3     8888.50    10161.02     76.26 o
   1   5   3     3445.72     3572.40     28.31 o
   2   5   3      164.07      136.09      2.36 o
   3   5   3       11.85        2.30      1.38 o
   4   5   3      716.44      742.58      9.08 o
   5   5   3      363.46      440.63      6.91 o
   6   5   3       66.48       59.18      3.59 o
   7   5   3       17.71       13.72      3.69 o
   8   5   3        0.23       -3.70      3.70 o
   9   5   3       71.37       88.77      6.05 o
 -10   6   3       10.08       -7.32      7.32 o
  -9   6   3        8.40       -5.47      5.47 o
  -8   6   3      170.64      159.47      7.63 o
  -7   6   3      105.72      101.18      6.25 o
  -6   6   3       67.99       83.00      5.97 o
  -5   6   3       26.06       17.88      3.09 o
  -4   6   3      266.17      271.34      6.03 o
  -3   6   3      125.84      148.37      3.59 o
  -2   6   3     1513.36     1564.87     17.31 o
  -1   6   3     3717.22     3723.32     28.66 o
   0   6   3     1203.36     1788.52     14.79 o
   1   6   3       25.66       43.07      2.24 o
   2   6   3     3236.35     3582.80     29.79 o
   3   6   3     1403.31     1496.01     15.55 o
   4   6   3       86.21       82.84      3.11 o
   5   6   3      537.35      529.48      7.77 o
   6   6   3      176.28      177.77      6.90 o
   7   6   3      112.22      101.32      5.20 o
   8   6   3       12.91       11.44      4.11 o
   9   6   3      121.70      138.54      6.84 o
 -10   7   3        0.08        3.25     17.22 o
  -9   7   3        0.59       -0.01      6.04 o
  -8   7   3        0.20        1.57      4.94 o
  -7   7   3      103.58      111.16      6.37 o
  -6   7   3      537.28      508.20     11.96 o
  -5   7   3      755.40      760.72     13.16 o
  -4   7   3      485.48      531.14     10.22 o
  -3   7   3     1019.28      996.32     11.59 o
  -2   7   3     1354.49     1332.67     14.95 o
  -1   7   3     1716.08     1594.05     13.04 o
   0   7   3     4239.80     4579.05     36.33 o
   1   7   3     6156.80     6263.06     56.17 o
   2   7   3     3077.13     3429.39     28.73 o
   3   7   3     4670.67     4503.23     40.94 o
   4   7   3      738.27      853.76     10.35 o
   5   7   3      425.39      391.74      6.62 o
   6   7   3      223.77      229.83      7.67 o
   7   7   3        6.16        0.83      3.36 o
   8   7   3       53.34       70.96      5.27 o
   9   7   3      109.50      116.55      7.40 o
 -10   8   3        1.21       -9.98      9.98 o
  -9   8   3       65.21       80.34     16.97 o
  -8   8   3        5.23       -1.34      4.75 o
  -7   8   3      157.92      158.58      6.51 o
  -6   8   3        1.75       10.57      3.88 o
  -5   8   3      106.02      123.62      5.10 o
  -4   8   3       14.43       21.14      3.56 o
  -3   8   3      168.18      103.97      3.24 o
  -2   8   3        5.28        5.85      1.40 o
  -1   8   3     1440.87     1317.66     13.93 o
   0   8   3     3194.15     3370.40     27.17 o
   1   8   3     5655.48     6204.12     53.24 o
   2   8   3     2934.20     3227.76     28.50 o
   3   8   3      287.33      351.84      4.80 o
   4   8   3      457.61      501.27      6.80 o
   5   8   3      876.09      835.63     10.84 o
   6   8   3      419.60      412.03     10.01 o
   7   8   3       15.76       15.48      4.20 o
   8   8   3       26.23       23.61      4.45 o
   9   8   3       18.83       34.06      5.90 o
 -10   9   3       21.15       13.44     11.11 o
  -9   9   3       48.54       29.98     15.30 o
  -8   9   3       11.40       -4.71      6.66 o
  -7   9   3        4.58        0.06      3.75 o
  -6   9   3       56.15       56.20      4.82 o
  -5   9   3       87.91       93.20      4.77 o
  -4   9   3      242.53      208.66      6.04 o
  -3   9   3      742.93      804.66     15.56 o
  -2   9   3     2925.84     3219.24     30.19 o
  -1   9   3     2475.35     2441.50     25.91 o
   0   9   3     3909.17     4131.40     33.15 o
   1   9   3       94.23       65.85      2.27 o
   2   9   3        0.04       -1.02      1.02 o
   3   9   3      361.35      414.89      5.63 o
   4   9   3       13.43       25.78      2.09 o
   5   9   3      284.94      298.65      5.81 o
   6   9   3       26.98       31.30      4.24 o
   7   9   3      122.38      122.63      6.15 o
   8   9   3        3.37        2.08      4.62 o
   9   9   3       30.86       29.80      5.88 o
 -10  10   3        1.14       -1.11     10.02 o
  -9  10   3        1.18       -6.61     12.94 o
  -8  10   3       84.66       82.36      9.20 o
  -7  10   3      114.33      108.89      5.51 o
  -6  10   3       33.16       42.64      3.87 o
  -5  10   3      944.13      934.33     15.33 o
  -4  10   3      154.29      118.35      4.79 o
  -3  10   3     4251.97     4530.59     44.33 o
  -2  10   3     1939.84     1977.77     19.51 o
  -1  10   3      728.83      959.94     11.65 o
   0  10   3     1383.20     1325.36     12.30 o
   1  10   3     1616.70     1598.81     14.00 o
   2  10   3       53.81       66.38      3.40 o
   3  10   3      290.40      326.71      6.40 o
   4  10   3       45.33       39.68      2.33 o
   5  10   3       23.19       23.61      2.85 o
   6  10   3      130.45      143.83      6.34 o
   7  10   3       28.03       30.91      4.62 o
   8  10   3       24.66       17.49      5.13 o
   9  10   3        5.70        3.57      5.31 o
  -9  11   3        0.22        1.25     14.05 o
  -8  11   3       70.88       87.35      9.50 o
  -7  11   3       24.99       34.08      4.91 o
  -6  11   3        2.85        5.90      4.49 o
  -5  11   3     1204.12     1131.74     15.80 o
  -4  11   3      683.02      696.27     10.44 o
  -3  11   3     1624.49     1689.40     21.28 o
  -2  11   3      119.98      133.77      3.80 o
  -1  11   3      256.68      264.49      4.92 o
   0  11   3     2276.34     2492.71     23.94 o
   1  11   3      306.97      208.10      3.53 o
   2  11   3     1336.98     1357.25     13.60 o
   3  11   3      352.68      318.50      5.87 o
   4  11   3      626.55      608.55      8.24 o
   5  11   3      332.24      293.56      7.59 o
   6  11   3      332.14      337.99      9.85 o
   7  11   3        6.83        3.37      4.92 o
   8  11   3       46.41       36.88      6.41 o
   9  11   3       24.21       35.40      6.38 o
  -9  12   3       84.66      111.57     18.50 o
  -8  12   3        2.80        2.24      7.11 o
  -7  12   3      213.61      221.43     10.53 o
  -6  12   3       12.56       30.59      4.62 o
  -5  12   3        0.94        2.68      2.56 o
  -4  12   3        0.03        1.37      3.34 o
  -3  12   3       93.38       94.26      4.06 o
  -2  12   3      641.87      696.43      9.37 o
  -1  12   3     1059.45     1373.95     16.02 o
   0  12   3      432.47      541.80      7.02 o
   1  12   3        1.78        7.78      1.49 o
   2  12   3      351.06      395.80      5.51 o
   3  12   3      301.30      268.56      6.03 o
   4  12   3       49.54       54.26      2.80 o
   5  12   3        0.03       -2.03      2.62 o
   6  12   3       34.13       29.97      5.52 o
   7  12   3        1.30       -3.08      4.92 o
   8  12   3        0.29       -0.57      5.67 o
   9  12   3        6.30       10.75      7.66 o
  -9  13   3       19.24        5.70     14.12 o
  -8  13   3      102.04      109.89      8.97 o
  -7  13   3      395.23      447.05     14.42 o
  -6  13   3       65.83       83.31      5.65 o
  -5  13   3      972.71      993.60     16.71 o
  -4  13   3      324.46      329.70     14.64 o
  -3  13   3       19.80       20.56      3.67 o
  -2  13   3       47.68       29.12      2.64 o
  -1  13   3      123.01      150.83      3.99 o
   0  13   3      454.32      500.96      6.84 o
   1  13   3      622.85      545.12      9.99 o
   2  13   3     1044.06     1046.90     10.93 o
   3  13   3     1818.22     1794.38     18.78 o
   4  13   3       24.01       27.95      3.23 o
   5  13   3      371.84      359.32      9.80 o
   6  13   3        0.36        4.55      4.81 o
   7  13   3        4.56       -0.88      5.08 o
   8  13   3       16.76       10.32      6.05 o
  -9  14   3       27.89       37.77     16.69 o
  -8  14   3      129.50      141.31      9.83 o
  -7  14   3       16.29       10.28      7.83 o
  -6  14   3      505.85      582.88     14.08 o
  -5  14   3      178.06      151.78      6.68 o
  -4  14   3     2370.42     2362.57     31.80 o
  -3  14   3      570.38      604.79      9.35 o
  -2  14   3       57.96       73.04      3.50 o
  -1  14   3      241.49      233.58      5.03 o
   0  14   3      260.30      202.36      4.30 o
   1  14   3      102.18      119.67      3.47 o
   2  14   3     2154.29     1955.76     19.17 o
   3  14   3       16.92       25.20      2.90 o
   4  14   3       31.59       26.86      3.67 o
   5  14   3      232.16      246.20      8.46 o
   6  14   3      212.63      189.15      9.73 o
   7  14   3       73.85       81.18      7.32 o
   8  14   3        0.21        1.73      5.91 o
  -9  15   3       18.24       45.07     17.32 o
  -8  15   3        9.04        9.56      6.99 o
  -7  15   3      329.04      337.30     13.09 o
  -6  15   3       49.01       41.44      6.77 o
  -5  15   3        5.52       -0.40      3.77 o
  -4  15   3      229.27      219.77      7.80 o
  -3  15   3       64.44       47.39      3.98 o
  -2  15   3        4.27       14.04      3.02 o
  -1  15   3     1484.60     1457.26     17.46 o
   0  15   3      119.16      121.34      3.53 o
   1  15   3     1005.93      928.53     11.82 o
   2  15   3        4.16        2.33      1.96 o
   3  15   3      252.05      257.40      6.24 o
   4  15   3       34.66       30.67      4.14 o
   5  15   3       22.92        9.99      4.32 o
   6  15   3       93.46       96.98      6.31 o
   7  15   3        6.70       17.92      5.88 o
   8  15   3        6.83        5.64      7.06 o
  -9  16   3       58.93       27.55     16.00 o
  -8  16   3        5.78        2.36      6.58 o
  -7  16   3       57.46       67.82      8.04 o
  -6  16   3        3.04       14.00      6.07 o
  -5  16   3       14.56        8.02      5.65 o
  -4  16   3      250.53      259.67     10.23 o
  -3  16   3      873.45      896.92     14.22 o
  -2  16   3       88.08      132.98      5.21 o
  -1  16   3       81.73      100.91      3.84 o
   0  16   3       69.83       55.98      3.28 o
   1  16   3      122.74       98.00      3.75 o
   2  16   3      304.65      277.59      5.38 o
   3  16   3      535.25      524.93      9.21 o
   4  16   3       53.09       31.94      4.48 o
   5  16   3      119.83      114.49      6.51 o
   6  16   3      101.92       99.04      6.62 o
   7  16   3        1.42        2.47      5.52 o
   8  16   3        4.67       -4.49     13.01 o
  -8  17   3        0.32       -1.78      7.00 o
  -7  17   3      360.14      423.15     15.04 o
  -6  17   3      275.91      318.38     12.65 o
  -5  17   3      189.01      175.63      9.26 o
  -4  17   3       42.16       26.01      4.55 o
  -3  17   3      656.66      599.60     11.23 o
  -2  17   3     1224.60     1221.43     17.54 o
  -1  17   3      206.83      225.95      5.90 o
   0  17   3     1178.87     1090.79     12.89 o
   1  17   3       94.00      117.15      4.48 o
   2  17   3      518.75      511.96      9.00 o
   3  17   3     1152.40     1048.50     14.63 o
   4  17   3      377.50      335.34     10.10 o
   5  17   3      376.11      368.06     10.68 o
   6  17   3        0.07       -3.96      4.55 o
   7  17   3       34.36       35.13      6.60 o
   8  17   3       14.83        4.62      9.64 o
  -8  18   3        8.04       16.01      8.51 o
  -7  18   3      234.61      264.56     12.49 o
  -6  18   3       17.76       25.01      6.76 o
  -5  18   3        0.12       -1.76      5.69 o
  -4  18   3       16.74        4.49      7.72 o
  -3  18   3      424.01      367.53      9.87 o
  -2  18   3        6.70        4.79      3.06 o
  -1  18   3      285.69      276.79      6.64 o
   0  18   3      464.42      425.20      7.56 o
   1  18   3      902.27      743.01     12.35 o
   2  18   3       41.75       57.42      4.40 o
   3  18   3      395.71      346.98      8.68 o
   4  18   3       29.27       32.21      4.95 o
   5  18   3       66.63       74.60      6.12 o
   6  18   3        5.72        1.26      4.76 o
   7  18   3       21.84       26.33      9.17 o
  -8  19   3        0.01      -10.16     10.16 o
  -7  19   3       11.64       21.17      7.37 o
  -6  19   3        5.11       -4.25      6.05 o
  -5  19   3      174.17      179.63      9.96 o
  -4  19   3      316.06      319.35     12.18 o
  -3  19   3     1078.72     1002.30     21.57 o
  -2  19   3      181.85      185.70      7.06 o
  -1  19   3      170.56      195.88      6.75 o
   0  19   3      773.38      710.46     11.76 o
   1  19   3       41.82       48.45      5.04 o
   2  19   3      135.57      141.14      5.80 o
   3  19   3      567.01      543.39     10.97 o
   4  19   3       24.49       20.24      4.75 o
   5  19   3        0.77       -3.39      4.44 o
   6  19   3       68.93       82.41      6.75 o
   7  19   3        4.01        1.61     13.61 o
  -7  20   3        4.46        6.65      6.97 o
  -6  20   3      128.50      128.74      9.50 o
  -5  20   3       36.84       56.15      7.51 o
  -4  20   3      129.50      122.14      8.56 o
  -3  20   3       76.98       78.64      7.56 o
  -2  20   3     1030.86      958.34     19.10 o
  -1  20   3        0.10       10.32      5.46 o
   0  20   3      699.24      699.77     11.84 o
   1  20   3        3.75       10.48      3.61 o
   2  20   3      146.14      141.41      5.95 o
   3  20   3        7.97       14.24      4.00 o
   4  20   3       72.42       73.94      5.95 o
   5  20   3        4.15        2.31      4.68 o
   6  20   3       34.17       37.84      7.65 o
   7  20   3       11.23        1.86      7.54 o
  -7  21   3        5.16        3.59      7.11 o
  -6  21   3       25.25       22.14      7.11 o
  -5  21   3       11.95       15.07      6.65 o
  -4  21   3       31.22       30.71     11.89 o
  -3  21   3      437.54      448.40     14.44 o
  -2  21   3       16.46       42.80      5.45 o
  -1  21   3     1245.46     1189.72     19.41 o
   0  21   3       22.11       38.97      3.91 o
   1  21   3       15.11        7.76      3.64 o
   2  21   3       38.83       45.02      4.40 o
   3  21   3       29.90       30.14      4.98 o
   4  21   3        6.63        0.75      4.37 o
   5  21   3       52.58       64.07      6.98 o
   6  21   3        0.04       -0.01      6.65 o
  -7  22   3        3.50        6.55      7.97 o
  -6  22   3        6.19       16.28      7.04 o
  -5  22   3      138.44      143.15      9.80 o
  -4  22   3        1.90       14.14      6.47 o
  -3  22   3      254.94      277.30     10.09 o
  -2  22   3       49.56       62.51      5.81 o
  -1  22   3      354.57      355.08     12.79 o
   0  22   3        1.51        2.79      3.82 o
   1  22   3       16.45       19.66      4.01 o
   2  22   3       22.51       17.78      4.05 o
   3  22   3      242.66      193.94      8.44 o
   4  22   3        2.07       -3.95      5.97 o
   5  22   3        5.76       -1.75      6.26 o
   6  22   3        1.46       -4.88      6.97 o
  -6  23   3        0.82       -1.35      6.90 o
  -5  23   3       27.09       26.23      7.25 o
  -4  23   3        0.03        3.91      6.15 o
  -3  23   3      464.31      470.47     15.23 o
  -2  23   3       11.18       13.28      8.15 o
  -1  23   3       97.83      105.49      8.27 o
   0  23   3        0.76        1.02      5.71 o
   1  23   3        0.05       14.59      4.71 o
   2  23   3       59.25       55.49      5.64 o
   3  23   3      143.64      156.00      9.94 o
   4  23   3        7.79        4.11      9.64 o
   5  23   3      143.40      166.93     11.09 o
   6  23   3        0.14        6.80     10.77 o
  -6  24   3        0.10       -5.42      7.09 o
  -5  24   3       30.25       36.33      7.57 o
  -4  24   3        0.31       11.19      6.55 o
  -3  24   3       63.60       60.09      7.86 o
  -2  24   3      166.22      213.27     10.86 o
  -1  24   3       11.31       22.49      6.40 o
   0  24   3       39.52       49.90      7.06 o
   1  24   3      356.98      337.72     13.91 o
   2  24   3       21.46       14.44      5.09 o
   3  24   3        4.55       -1.87      5.86 o
   4  24   3        8.41       11.22      6.79 o
   5  24   3       60.81       60.09      9.02 o
  -5  25   3       14.30       24.32      7.77 o
  -4  25   3        4.35       -6.46      6.46 o
  -3  25   3        0.81        2.12      6.45 o
  -2  25   3       31.75       13.02      6.76 o
  -1  25   3        0.28        3.87      6.10 o
   0  25   3      105.25      101.64      8.70 o
   1  25   3      122.54      138.31     10.07 o
   2  25   3       93.83       96.69      7.65 o
   3  25   3      110.19      121.53      9.70 o
   4  25   3        2.57        7.32      7.22 o
   5  25   3        0.15       -3.79      6.89 o
  -5  26   3        0.12       -5.61      5.61 o
  -4  26   3       28.66       19.45      7.36 o
  -3  26   3       46.54       31.30      7.72 o
  -2  26   3       23.41       23.79      7.31 o
  -1  26   3        9.74        1.97      6.90 o
   0  26   3      162.16      141.63      9.80 o
   1  26   3        0.59        4.63      6.57 o
   2  26   3       14.05       18.97      9.49 o
   3  26   3        0.03        3.97      6.75 o
   4  26   3       22.74       20.48      9.07 o
  -4  27   3        3.54       -3.52      8.24 o
  -3  27   3       31.26       35.54      7.94 o
  -2  27   3       31.22       42.73      7.92 o
  -1  27   3      186.88      143.94     10.19 o
   0  27   3       71.45       69.81      8.46 o
   1  27   3       49.27       50.77      7.87 o
   2  27   3       57.86       55.07     11.17 o
   3  27   3       19.44       25.91      7.34 o
  -3  28   3       58.40       36.14      8.39 o
  -2  28   3      173.20      232.36     12.66 o
  -1  28   3        3.56       13.39      8.15 o
   0  28   3      111.69      124.86      9.88 o
   1  28   3       43.02       41.55      9.17 o
   2  28   3       12.77       17.42      9.82 o
  -2  29   3      107.31      135.55     10.83 o
  -1  29   3       99.64      105.64     10.11 o
   0  29   3       23.37       24.80      7.89 o
   1  29   3        0.03       -9.29      9.29 o
 -10   0   4      174.67      199.83     15.82 o
  -8   0   4       58.03       73.44     11.18 o
  -6   0   4      235.86      265.30     15.48 o
  -4   0   4    12062.02    12511.58    205.72 o
  -2   0   4        5.29       40.81      2.30 o
   0   0   4    30651.52    31519.21    505.51 o
   2   0   4        3.02        1.19      1.48 o
   4   0   4      742.49      608.62      9.92 o
   6   0   4       90.34       98.36      5.40 o
   8   0   4       53.06       44.30      8.82 o
 -10   1   4        0.64       -1.44      7.73 o
  -9   1   4        6.49        0.52      6.15 o
  -8   1   4       28.39       33.95      4.95 o
  -7   1   4        5.39       -3.38      3.77 o
  -6   1   4      115.44      132.16     14.38 o
  -5   1   4       70.37      105.69      5.21 o
  -4   1   4     1171.87     1557.13     20.71 o
  -3   1   4      155.20      135.53      4.40 o
  -2   1   4     3032.19     3043.62     29.40 o
  -1   1   4     2841.17     3155.85     24.17 o
   0   1   4     7220.94     7889.54     98.66 o
   1   1   4     2469.03     2372.86     40.49 o
   2   1   4      871.71      901.58     14.25 o
   3   1   4      182.33      237.54      3.19 o
   4   1   4      287.55      330.83      4.94 o
   5   1   4      229.57      215.61      4.28 o
   6   1   4        2.57       -2.51      2.51 o
   7   1   4        2.80        2.44      3.57 o
   8   1   4      125.49      133.46      5.97 o
   9   1   4        0.00        1.99      4.20 o
 -10   2   4        0.06       -4.54      7.32 o
  -9   2   4       92.51       95.33      8.49 o
  -8   2   4      244.10      288.67     11.03 o
  -7   2   4       80.55       77.66      7.19 o
  -6   2   4      455.31      403.71      9.95 o
  -5   2   4       64.65       74.13      4.65 o
  -4   2   4     1656.64     2085.70     24.70 o
  -3   2   4     1749.46     1842.55     30.69 o
  -2   2   4     7727.44     7556.98     67.42 o
  -1   2   4    14862.64    16269.21    131.95 o
   0   2   4    61384.71    62927.20    715.70 o
   1   2   4     1142.57     1254.43     22.57 o
   2   2   4      133.21      195.86      6.76 o
   3   2   4       85.34       80.19      2.06 o
   4   2   4        0.15        4.24      1.93 o
   5   2   4      169.87      182.98      4.24 o
   6   2   4      662.62      628.14      9.59 o
   7   2   4        2.21       -1.75      3.27 o
   8   2   4       85.38       83.95      5.19 o
   9   2   4       47.58       54.70      5.15 o
 -10   3   4      104.90       91.18      9.85 o
  -9   3   4       72.25       81.79      8.13 o
  -8   3   4      183.97      197.02     15.42 o
  -7   3   4      258.35      246.57      8.73 o
  -6   3   4        0.65       -1.77      3.36 o
  -5   3   4      975.41      836.68     13.62 o
  -4   3   4      684.47      660.23     10.03 o
  -3   3   4     1915.98     2235.16     30.31 o
  -2   3   4      176.09      104.92      4.92 o
  -1   3   4     9334.38    10652.64     90.17 o
   0   3   4     5994.59     6464.51     55.47 o
   1   3   4       45.93       98.29      2.43 o
   2   3   4      202.46      289.87      6.29 o
   3   3   4      228.60      331.81      4.97 o
   4   3   4     1565.21     1645.59     16.15 o
   5   3   4      184.16      183.96      4.04 o
   6   3   4      159.72      138.56      4.63 o
   7   3   4       14.49       15.14      3.60 o
   8   3   4       23.63       16.98      4.07 o
   9   3   4       14.39        6.08      4.30 o
 -10   4   4        0.01        0.54     10.09 o
  -9   4   4       94.65       95.70      9.59 o
  -8   4   4      235.20      232.56     16.78 o
  -7   4   4        0.75        5.05      4.52 o
  -6   4   4      128.03      131.59      6.01 o
  -5   4   4       46.57       33.95      3.39 o
  -4   4   4     2779.76     2708.68     29.28 o
  -3   4   4      215.79      188.15      7.86 o
  -2   4   4     3667.80     3460.47     30.36 o
  -1   4   4    10047.92    10501.63     88.74 o
   0   4   4     2974.34     3516.35     27.90 o
   1   4   4       44.38       41.75      1.40 o
   2   4   4       17.36        6.42      1.02 o
   3   4   4      925.08     1009.93     12.41 o
   4   4   4     1155.08     1192.79     12.31 o
   5   4   4      180.44      154.06      4.81 o
   6   4   4      220.33      197.94      5.30 o
   7   4   4        6.16       11.81      3.56 o
   8   4   4       40.62       39.82      4.54 o
   9   4   4        1.45        2.55      4.20 o
 -10   5   4        0.00       -7.14      7.14 o
  -9   5   4       29.97       22.41      7.81 o
  -8   5   4       38.64       37.44      7.71 o
  -7   5   4       97.13      105.45      8.76 o
  -6   5   4       28.58       35.00      4.03 o
  -5   5   4     1374.61     1303.18     18.77 o
  -4   5   4      291.60      358.78      6.39 o
  -3   5   4       28.24       28.90      2.02 o
  -2   5   4      721.69      818.34      8.82 o
  -1   5   4     4305.88     4477.33     38.49 o
   0   5   4     7109.07     7622.01     55.36 o
   1   5   4       12.68        8.29      1.08 o
   2   5   4      868.50     1013.54     11.29 o
   3   5   4     2672.48     2832.58     27.61 o
   4   5   4      206.05      208.91      4.17 o
   5   5   4        2.17        8.28      2.01 o
   6   5   4      167.65      183.01      5.28 o
   7   5   4       75.02       75.73      4.63 o
   8   5   4        5.10       -2.52      3.76 o
   9   5   4        1.30       -2.27      4.18 o
 -10   6   4        0.22       -2.43     14.68 o
  -9   6   4        3.20       -5.25      5.25 o
  -8   6   4       33.04       18.50      7.00 o
  -7   6   4       14.97       16.50      6.24 o
  -6   6   4     1815.59     1736.26     24.63 o
  -5   6   4       54.99       50.45      3.82 o
  -4   6   4     1381.23     1220.43     14.94 o
  -3   6   4      468.80      393.23      8.97 o
  -2   6   4     1586.28     1911.67     22.55 o
  -1   6   4     3358.41     3564.28     29.73 o
   0   6   4     2318.25     2407.94     18.21 o
   1   6   4      762.97      784.55      7.45 o
   2   6   4        1.09        4.41      1.21 o
   3   6   4      162.65      243.53      4.04 o
   4   6   4     1366.95     1237.98     13.65 o
   5   6   4        0.41        1.26      2.05 o
   6   6   4      685.13      641.54      9.63 o
   7   6   4        5.08        1.34      3.43 o
   8   6   4       30.19       28.71      4.34 o
   9   6   4       10.29       14.52      4.65 o
 -10   7   4        0.40      -14.05     14.05 o
  -9   7   4        0.72       -5.27      5.27 o
  -8   7   4      128.82      118.85      9.74 o
  -7   7   4      131.17      115.62      7.98 o
  -6   7   4      821.13      842.71     14.86 o
  -5   7   4        1.02       -0.64      2.69 o
  -4   7   4      301.95      274.08      5.67 o
  -3   7   4      259.86      272.38      5.14 o
  -2   7   4     1542.76     1701.10     17.73 o
  -1   7   4     2227.59     2632.15     20.74 o
   0   7   4        9.18        8.40      0.94 o
   1   7   4        2.72        5.57      1.18 o
   2   7   4      228.20      203.96      5.61 o
   3   7   4      198.11      210.53      3.61 o
   4   7   4      494.43      513.77      7.16 o
   5   7   4       10.91       11.16      2.32 o
   6   7   4       22.99       17.43      3.28 o
   7   7   4        6.93        4.90      3.41 o
   8   7   4        3.60        8.32      4.08 o
   9   7   4        3.01       13.00      5.19 o
 -10   8   4       20.80       39.02     16.28 o
  -9   8   4        5.37        4.39      7.12 o
  -8   8   4      208.56      221.05     12.45 o
  -7   8   4        4.52       10.13      4.05 o
  -6   8   4        4.77        8.07      3.93 o
  -5   8   4       41.94       35.39      3.66 o
  -4   8   4        0.47        4.95      2.24 o
  -3   8   4      437.49      453.68      7.16 o
  -2   8   4     1269.42     1209.57     14.97 o
  -1   8   4      144.51      208.83      2.94 o
   0   8   4     2094.12     2182.49     18.86 o
   1   8   4     8850.06     9828.44     79.64 o
   2   8   4     1683.32     1571.94     14.76 o
   3   8   4       49.33       68.94      2.17 o
   4   8   4       60.02       51.70      2.57 o
   5   8   4      658.38      653.94     10.21 o
   6   8   4      134.31      135.30      6.10 o
   7   8   4       17.07       21.16      3.90 o
   8   8   4       12.63       19.93      4.31 o
   9   8   4       16.78       24.34      5.56 o
 -10   9   4      139.94      169.66     23.02 o
  -9   9   4       11.29        1.85      7.21 o
  -8   9   4        0.05        1.23      6.69 o
  -7   9   4      125.14      121.95      6.39 o
  -6   9   4      687.96      691.47     13.25 o
  -5   9   4        2.01       11.67      3.25 o
  -4   9   4      938.45      929.41     14.43 o
  -3   9   4      903.12      962.17     12.34 o
  -2   9   4      879.73      810.05     11.27 o
  -1   9   4      493.00      364.29      4.48 o
   0   9   4     2357.49     2743.62     24.51 o
   1   9   4      179.01      170.79      3.24 o
   2   9   4     1552.48     1705.07     16.87 o
   3   9   4      331.48      384.21      6.46 o
   4   9   4      282.40      308.79      4.97 o
   5   9   4      258.07      281.35      6.40 o
   6   9   4       41.94       43.60      6.11 o
   7   9   4        7.58        5.77      3.56 o
   8   9   4        7.38        6.01      4.55 o
   9   9   4       10.53        7.05      5.32 o
 -10  10   4        8.89       37.91     16.69 o
  -9  10   4       24.73       20.60      7.81 o
  -8  10   4      260.88      263.87     13.68 o
  -7  10   4        1.18       -2.83      5.37 o
  -6  10   4      792.37      830.19     15.02 o
  -5  10   4      416.18      406.87      9.36 o
  -4  10   4       52.70       44.86      3.46 o
  -3  10   4      185.35      223.12      4.89 o
  -2  10   4     1156.44     1244.74     16.04 o
  -1  10   4      466.54      663.40      7.49 o
   0  10   4      804.60      885.65      8.44 o
   1  10   4       39.01       49.46      1.94 o
   2  10   4      481.46      705.67      8.38 o
   3  10   4       22.11       28.69      2.14 o
   4  10   4       57.27       41.20      2.36 o
   5  10   4       87.46       80.81      3.67 o
   6  10   4      649.49      641.53     13.06 o
   7  10   4       22.77       23.43      4.42 o
   8  10   4       25.54       39.49      5.38 o
   9  10   4        3.92        1.77      5.12 o
  -9  11   4        0.24        2.15      7.44 o
  -8  11   4       17.60       20.32     13.56 o
  -7  11   4       52.55       47.99      6.95 o
  -6  11   4       81.49       79.72      6.47 o
  -5  11   4      330.55      370.74      9.23 o
  -4  11   4      107.22      105.26      4.75 o
  -3  11   4       28.02       29.29      2.46 o
  -2  11   4      302.78      324.86      6.58 o
  -1  11   4      162.30      112.19      2.86 o
   0  11   4     1436.62     1727.72     15.04 o
   1  11   4       11.59       29.68      2.10 o
   2  11   4      236.27      306.13      7.95 o
   3  11   4     1319.64     1348.02     15.42 o
   4  11   4      472.05      489.84      6.85 o
   5  11   4       64.11       54.69      4.35 o
   6  11   4       12.27       13.14      4.32 o
   7  11   4       33.25       38.25      5.85 o
   8  11   4        0.23        3.65      4.85 o
   9  11   4        5.46        3.66      8.71 o
  -9  12   4        0.77       -7.44      7.44 o
  -8  12   4       42.66       29.42      7.10 o
  -7  12   4       23.46        6.68      6.06 o
  -6  12   4      126.31      138.04      6.56 o
  -5  12   4      585.95      510.05     10.99 o
  -4  12   4     1385.44     1279.22     19.04 o
  -3  12   4       80.97      124.43      3.28 o
  -2  12   4     1599.54     1686.58     21.12 o
  -1  12   4      642.42      607.30      7.66 o
   0  12   4       10.33       13.07      1.61 o
   1  12   4       74.93       88.45      3.38 o
   2  12   4     3558.32     3374.96     33.85 o
   3  12   4      398.30      363.44      6.01 o
   4  12   4     1017.05      941.07     10.73 o
   5  12   4       61.34       78.71      4.84 o
   6  12   4       24.53       19.07      4.99 o
   7  12   4        4.08       -1.09      4.87 o
   8  12   4        0.35       -4.76      4.76 o
  -9  13   4        4.30        4.55      7.95 o
  -8  13   4       30.40       27.66      7.44 o
  -7  13   4       44.46       25.23      6.56 o
  -6  13   4      498.49      525.74     14.90 o
  -5  13   4      110.38      109.17      5.79 o
  -4  13   4      569.95      583.63     11.88 o
  -3  13   4      459.26      427.81      7.78 o
  -2  13   4      380.55      323.42      6.95 o
  -1  13   4      207.52      238.24      4.46 o
   0  13   4        2.16        4.64      1.59 o
   1  13   4      174.53      185.49      3.52 o
   2  13   4      379.42      342.00      6.18 o
   3  13   4      377.50      399.93      6.97 o
   4  13   4      638.13      548.19      9.91 o
   5  13   4      319.14      321.89      9.18 o
   6  13   4       10.65        3.90      4.62 o
   7  13   4       39.57       52.44      6.37 o
   8  13   4        3.94       -5.49      5.49 o
  -9  14   4       54.62       47.64     19.34 o
  -8  14   4       77.47       85.79      8.83 o
  -7  14   4       12.89        4.39      6.18 o
  -6  14   4     1258.15     1290.44     25.93 o
  -5  14   4        6.62        4.99      3.94 o
  -4  14   4        2.12        6.12      3.43 o
  -3  14   4        0.30        4.17      2.77 o
  -2  14   4        0.11        3.75      1.61 o
  -1  14   4      220.38      245.31      4.70 o
   0  14   4     1147.28     1072.32     12.11 o
   1  14   4      578.36      532.30      6.78 o
   2  14   4      103.03      101.96      3.70 o
   3  14   4      440.46      355.20      6.78 o
   4  14   4       46.48       55.34      4.35 o
   5  14   4      201.05      243.32     10.05 o
   6  14   4      323.86      327.14     14.61 o
   7  14   4       59.41       57.32      6.61 o
   8  14   4       36.38       32.41      6.74 o
  -9  15   4        4.58        6.44     10.08 o
  -8  15   4       38.04       56.28      8.14 o
  -7  15   4        9.57       15.19      6.54 o
  -6  15   4      589.78      557.31     15.90 o
  -5  15   4      207.91      219.67     10.25 o
  -4  15   4      382.77      309.34      8.65 o
  -3  15   4      236.11      230.01      6.58 o
  -2  15   4     1508.05     1535.47     21.98 o
  -1  15   4      714.14      695.63      8.98 o
   0  15   4       70.99       78.18      2.99 o
   1  15   4      133.94      135.19      3.73 o
   2  15   4        0.03       -1.89      2.03 o
   3  15   4      776.53      740.48     12.02 o
   4  15   4      382.96      375.37      9.95 o
   5  15   4       70.77       77.89      6.05 o
   6  15   4       13.99       14.25      5.24 o
   7  15   4       17.31       10.97      5.74 o
   8  15   4       11.94        6.80      6.21 o
  -8  16   4       68.62       91.69      9.13 o
  -7  16   4        0.04       13.79      6.79 o
  -6  16   4      150.81      165.21      9.66 o
  -5  16   4       84.50       86.41      9.38 o
  -4  16   4      266.23      226.77      8.72 o
  -3  16   4        7.23        1.96      3.16 o
  -2  16   4     1523.19     1493.00     20.11 o
  -1  16   4      126.17      173.38      4.53 o
   0  16   4       30.46       33.39      3.94 o
   1  16   4      705.30      738.89      9.75 o
   2  16   4        5.55        7.76      2.81 o
   3  16   4       50.46       72.37      4.45 o
   4  16   4      459.44      425.87     10.87 o
   5  16   4      282.70      278.60      9.21 o
   6  16   4       22.50       27.70      5.13 o
   7  16   4        0.01       -3.33      5.34 o
   8  16   4       58.59       61.72      8.99 o
  -8  17   4       71.04       57.20      8.46 o
  -7  17   4      101.61      101.55      8.93 o
  -6  17   4      232.20      234.41     14.70 o
  -5  17   4        3.79        0.77      5.97 o
  -4  17   4      389.16      366.94     12.52 o
  -3  17   4      561.42      579.97     11.84 o
  -2  17   4        6.65        6.49      1.89 o
  -1  17   4       57.03       61.98      3.24 o
   0  17   4      264.69      267.89      5.88 o
   1  17   4      146.91      137.26      4.76 o
   2  17   4      548.92      519.30      9.15 o
   3  17   4      621.93      592.42     11.04 o
   4  17   4      208.87      167.99      7.44 o
   5  17   4        0.32       -4.19      4.19 o
   6  17   4       77.03       67.24      6.09 o
   7  17   4       57.33       62.31      7.27 o
  -8  18   4       11.20       10.63      7.34 o
  -7  18   4        3.09       -1.66      6.67 o
  -6  18   4      205.52      210.38     10.76 o
  -5  18   4       18.60       37.66      7.71 o
  -4  18   4       68.37       77.11      7.31 o
  -3  18   4       24.10       55.29      5.52 o
  -2  18   4      598.38      565.45     11.60 o
  -1  18   4      132.92      163.63      5.33 o
   0  18   4     1342.99     1235.95     17.19 o
   1  18   4       45.32       49.23      4.38 o
   2  18   4       18.86       19.55      3.83 o
   3  18   4       43.05       52.59      6.00 o
   4  18   4      120.90      135.70      6.82 o
   5  18   4      175.68      157.99      7.49 o
   6  18   4       33.59       42.17      5.66 o
   7  18   4       21.01       19.42      6.42 o
  -8  19   4        2.96       -2.20      7.08 o
  -7  19   4       12.44       12.11      7.18 o
  -6  19   4        1.78        4.97      6.53 o
  -5  19   4      239.88      218.06     10.68 o
  -4  19   4        3.93       10.84      5.94 o
  -3  19   4      243.84      235.32     10.77 o
  -2  19   4       43.73       50.27      4.77 o
  -1  19   4      416.68      383.31      8.21 o
   0  19   4      273.40      256.25      6.98 o
   1  19   4       15.96       12.06      3.82 o
   2  19   4      462.63      388.75      9.01 o
   3  19   4       70.08       75.62      5.73 o
   4  19   4       31.02       43.77      5.30 o
   5  19   4       29.42       30.61      5.36 o
   6  19   4        7.74        7.55      4.91 o
   7  19   4        6.03        8.02      8.98 o
  -7  20   4       14.86       25.98      7.63 o
  -6  20   4       70.38       70.12     11.64 o
  -5  20   4      195.84      177.33     10.17 o
  -4  20   4       20.74       24.69      6.45 o
  -3  20   4      174.46      147.20      8.92 o
  -2  20   4      176.31      175.45      7.20 o
  -1  20   4      519.20      521.12     11.46 o
   0  20   4       25.08       25.14      3.64 o
   1  20   4       20.55       20.26      3.82 o
   2  20   4       43.50       34.95      4.78 o
   3  20   4        2.30        7.11      4.14 o
   4  20   4      105.50       89.94      6.33 o
   5  20   4        4.21       -2.98      4.62 o
   6  20   4       17.96       27.25      6.26 o
   7  20   4       15.21        7.58     12.73 o
  -7  21   4       25.84       49.15     10.79 o
  -6  21   4      101.64      105.04      9.39 o
  -5  21   4        0.82       11.84      6.50 o
  -4  21   4       31.48       21.62      7.67 o
  -3  21   4       15.08       22.18      5.42 o
  -2  21   4      713.55      638.00     14.42 o
  -1  21   4        0.00        7.50      4.11 o
   0  21   4       30.85       33.07      3.98 o
   1  21   4       37.91       37.41      4.27 o
   2  21   4       14.21       11.11      3.81 o
   3  21   4        5.13        0.30      4.09 o
   4  21   4        9.35        0.22      4.29 o
   5  21   4       36.89       43.56      5.93 o
   6  21   4       22.07       25.50      7.76 o
  -7  22   4       22.01       39.15      8.49 o
  -6  22   4        0.10        0.19      8.23 o
  -5  22   4        0.62       -3.42      6.24 o
  -4  22   4      301.38      259.04     18.92 o
  -3  22   4        3.81        9.48      5.06 o
  -2  22   4      430.08      439.87     12.01 o
  -1  22   4       42.78       60.13      7.52 o
   0  22   4     1189.53     1075.69     18.03 o
   1  22   4       33.00       33.68      4.40 o
   2  22   4       24.55       27.59      4.52 o
   3  22   4        3.18       -1.21      4.30 o
   4  22   4        0.06        2.53      4.75 o
   5  22   4       17.46       29.58      7.20 o
   6  22   4       61.95       49.51      8.64 o
  -6  23   4        2.41       -3.12      7.16 o
  -5  23   4       32.47       25.80      7.30 o
  -4  23   4        7.19        8.43      6.46 o
  -3  23   4      132.42      120.43      8.94 o
  -2  23   4       16.57       26.43      6.65 o
  -1  23   4       95.77      104.05     10.91 o
   0  23   4       21.75       44.89      6.77 o
   1  23   4      108.56       98.36      6.10 o
   2  23   4       47.62       41.07      5.71 o
   3  23   4       43.54       53.05      9.30 o
   4  23   4        8.44       -0.23      6.15 o
   5  23   4       41.12       38.62      7.91 o
  -6  24   4       32.76       31.90      8.38 o
  -5  24   4        7.43        3.57      6.92 o
  -4  24   4      418.71      464.24     15.78 o
  -3  24   4      120.08      108.63      9.99 o
  -2  24   4      155.58      145.38      9.33 o
  -1  24   4      166.94      140.65      9.30 o
   0  24   4      236.10      225.75     10.81 o
   1  24   4        0.60       -1.33      4.53 o
   2  24   4       72.24       95.68      8.23 o
   3  24   4       24.22       25.14      6.64 o
   4  24   4      192.39      199.42     11.47 o
   5  24   4       15.02       10.34      7.39 o
  -5  25   4        3.29       -0.33      7.04 o
  -4  25   4        1.33        8.14      7.23 o
  -3  25   4       25.49       38.90     11.29 o
  -2  25   4       25.04       31.20      7.32 o
  -1  25   4       30.49       29.64      7.94 o
   0  25   4       44.36       55.39      8.64 o
   1  25   4       88.46       97.79      9.66 o
   2  25   4       59.81       47.85      7.17 o
   3  25   4        4.04       -4.49      6.09 o
   4  25   4       28.84       31.67      7.75 o
  -5  26   4        9.44        6.16      7.41 o
  -4  26   4        0.30       -6.81      6.81 o
  -3  26   4       48.52       39.36      7.93 o
  -2  26   4       12.74        6.67      6.98 o
  -1  26   4      215.19      234.53     19.87 o
   0  26   4       85.21       84.36      8.38 o
   1  26   4        0.14        8.85     14.78 o
   2  26   4       68.12       72.28     11.34 o
   3  26   4       27.58       34.61      7.58 o
   4  26   4        9.72       12.79      7.26 o
  -4  27   4       10.56       -1.53      7.14 o
  -3  27   4       38.92       68.70      8.88 o
  -2  27   4      135.46      169.71     11.09 o
  -1  27   4        2.04        0.13      6.50 o
   0  27   4        0.29        2.33      7.81 o
   1  27   4        0.19       -3.24     10.61 o
   2  27   4       41.62       70.37     11.68 o
   3  27   4      112.27      118.50     12.11 o
  -3  28   4       33.75       39.30      8.64 o
  -2  28   4       93.31      102.02      9.99 o
  -1  28   4      108.68       99.38      9.66 o
   0  28   4      178.87      191.71     13.01 o
   1  28   4       15.36       21.09     10.49 o
   2  28   4       54.12       68.27     11.60 o
  -1  29   4      101.11      134.76     10.55 o
   0  29   4        1.67       16.77     10.35 o
  -9   0   5       10.58       19.55     12.28 o
  -7   0   5        7.96       -4.22     11.79 o
  -5   0   5      145.24      175.89     17.67 o
  -3   0   5      871.40     1150.10     18.81 o
  -1   0   5     9871.11     9950.30    114.28 o
   1   0   5    10001.24    10149.41    219.88 o
   3   0   5      149.89      178.55      6.97 o
   5   0   5       40.77       41.28      8.65 o
   7   0   5       16.54       12.97      3.71 o
   9   0   5       13.53       19.19     11.86 o
 -10   1   5        0.00        6.95      7.00 o
  -9   1   5      165.95      191.17     10.29 o
  -8   1   5      307.58      295.14     13.38 o
  -7   1   5      167.76      150.34      7.50 o
  -6   1   5       86.79       76.87      5.36 o
  -5   1   5      280.57      246.76      8.57 o
  -4   1   5       78.69      113.55      6.26 o
  -3   1   5      817.59      678.01     12.81 o
  -2   1   5      209.02      221.99      3.69 o
  -1   1   5     4200.48     4558.22     39.06 o
   0   1   5      203.28      318.33      5.61 o
   1   1   5       25.87       28.10      5.90 o
   2   1   5        7.63        4.98      3.40 o
   3   1   5      121.13       92.64      5.23 o
   4   1   5      311.62      301.47      7.09 o
   5   1   5     1914.95     1820.96     19.84 o
   6   1   5      245.20      224.63      5.02 o
   7   1   5       14.17       10.98      2.57 o
   8   1   5        3.93       -3.26      3.31 o
   9   1   5        0.35       -1.76      7.00 o
 -10   2   5       60.56       88.51      8.91 o
  -9   2   5       41.99       65.13      7.76 o
  -8   2   5       19.52       13.55      6.70 o
  -7   2   5       10.84        9.37      4.14 o
  -6   2   5      840.60      870.54     23.17 o
  -5   2   5       96.02       92.68      4.90 o
  -4   2   5      220.38      181.70      7.42 o
  -3   2   5      284.21      238.77      4.69 o
  -2   2   5     2998.06     2967.17     32.64 o
  -1   2   5     2363.23     2594.09     23.71 o
   0   2   5       16.21       22.71      1.84 o
   1   2   5      533.96      611.89     10.11 o
   2   2   5      474.25      418.15      8.16 o
   3   2   5     1583.21     1655.08     25.53 o
   4   2   5      239.66      249.54      5.52 o
   5   2   5      180.01      155.15      9.67 o
   6   2   5        5.39        5.43      2.44 o
   7   2   5        7.27        7.81      2.57 o
   8   2   5       34.19       28.87      3.86 o
   9   2   5       46.52       40.18      6.55 o
 -10   3   5        0.66       -2.89      6.60 o
  -9   3   5        9.17        6.81      7.16 o
  -8   3   5       33.94       32.87      7.18 o
  -7   3   5       36.43       40.39      4.95 o
  -6   3   5        5.36        3.90      3.50 o
  -5   3   5       29.48       48.86      3.88 o
  -4   3   5     1708.88     1902.74     29.91 o
  -3   3   5        1.10       16.72      1.79 o
  -2   3   5       20.94       15.06      1.27 o
  -1   3   5     2467.78     2491.39     20.04 o
   0   3   5       52.41       75.92      4.07 o
   1   3   5      618.76      633.59     10.43 o
   2   3   5       14.40       16.99      1.87 o
   3   3   5       47.48       80.01      3.58 o
   4   3   5        5.42        8.15      1.69 o
   5   3   5      259.48      196.57      9.53 o
   6   3   5       81.67       82.49      3.58 o
   7   3   5      115.11      108.26      4.26 o
   8   3   5        1.57       -1.03      3.41 o
   9   3   5       24.61       28.88      6.34 o
 -10   4   5       46.79       44.98      8.18 o
  -9   4   5       60.79       52.98      8.63 o
  -8   4   5      106.42      121.22      9.49 o
  -7   4   5      279.46      269.94      9.57 o
  -6   4   5        2.29       -1.95      3.37 o
  -5   4   5       21.08       24.35      3.02 o
  -4   4   5     2649.22     2637.75     40.44 o
  -3   4   5      410.84      380.85      5.96 o
  -2   4   5        2.72        4.26      1.53 o
  -1   4   5     3930.76     3841.28     30.48 o
   0   4   5      100.68       93.60      2.99 o
   1   4   5       99.51      130.46      2.88 o
   2   4   5      494.75      542.93     10.23 o
   3   4   5      303.71      334.65      7.37 o
   4   4   5        6.82        2.89      1.31 o
   5   4   5      392.29      399.57      9.14 o
   6   4   5      159.00      166.42      5.35 o
   7   4   5        9.96        8.43      2.70 o
   8   4   5       11.18        7.67      4.05 o
   9   4   5        0.66       -5.08      5.08 o
 -10   5   5        0.00       -6.27      6.33 o
  -9   5   5       59.27       76.52      9.35 o
  -8   5   5       49.54       40.82      7.46 o
  -7   5   5      302.54      291.92     15.84 o
  -6   5   5       83.20      105.16      5.30 o
  -5   5   5     1582.64     1411.42     20.03 o
  -4   5   5      254.74      225.61      7.71 o
  -3   5   5     4161.21     3926.60     40.73 o
  -2   5   5     1728.42     1701.62     16.55 o
  -1   5   5      230.18      186.37      3.13 o
   0   5   5     1084.27     1101.55      9.84 o
   1   5   5       54.32       34.32      1.59 o
   2   5   5      437.87      449.82      9.07 o
   3   5   5        9.78       30.47      2.31 o
   4   5   5      682.51      708.60     10.60 o
   5   5   5      563.53      513.82      8.66 o
   6   5   5       84.74       86.21      3.48 o
   7   5   5      264.87      242.92      6.23 o
   8   5   5        1.13        2.07      3.56 o
   9   5   5        3.38       -1.67      5.86 o
 -10   6   5       21.22       23.38     10.84 o
  -9   6   5       51.20       31.74      8.15 o
  -8   6   5        5.08       -5.99      5.99 o
  -7   6   5       12.14        3.85      4.17 o
  -6   6   5      887.78      874.68     17.24 o
  -5   6   5      579.90      610.73     11.14 o
  -4   6   5       58.84       66.51      3.02 o
  -3   6   5        7.40       33.53      2.23 o
  -2   6   5     2523.87     2587.72     24.44 o
  -1   6   5     5513.32     6046.84     49.59 o
   0   6   5       70.49      113.92      2.09 o
   1   6   5      224.66      209.67      4.66 o
   2   6   5      307.15      310.59      5.08 o
   3   6   5     1252.63     1277.80     19.09 o
   4   6   5      127.07      143.55      3.22 o
   5   6   5       20.71       10.27      2.78 o
   6   6   5       45.72       49.68      3.14 o
   7   6   5        7.78       10.40      3.56 o
   8   6   5        0.95       -3.52      3.52 o
   9   6   5       18.48       18.30      6.24 o
 -10   7   5        3.22        9.31      8.41 o
  -9   7   5       25.23       24.63      8.18 o
  -8   7   5        0.03       -5.01      6.02 o
  -7   7   5      104.85       87.54      6.28 o
  -6   7   5       50.99       71.73      4.79 o
  -5   7   5       56.57       60.97      4.30 o
  -4   7   5        6.88        8.27      2.04 o
  -3   7   5     2608.10     2578.89     29.74 o
  -2   7   5      493.61      419.10      5.64 o
  -1   7   5       16.74       35.92      1.47 o
   0   7   5        9.54       15.49      1.21 o
   1   7   5     1253.30     1305.79     11.77 o
   2   7   5     1348.85     1552.21     14.37 o
   3   7   5      935.97      926.33     10.73 o
   4   7   5       10.04       16.70      2.26 o
   5   7   5      142.99      131.72      4.06 o
   6   7   5      219.10      223.46      5.51 o
   7   7   5      269.81      263.82      7.47 o
   8   7   5        6.72        8.02      3.90 o
   9   7   5        8.96       14.42      8.09 o
 -10   8   5        5.73        4.45      8.03 o
  -9   8   5      136.62      129.74     11.00 o
  -8   8   5        8.29        4.02      6.58 o
  -7   8   5      399.30      366.42     12.61 o
  -6   8   5       42.27       36.45      4.35 o
  -5   8   5       13.27        4.95      2.93 o
  -4   8   5      580.52      654.90      9.63 o
  -3   8   5      180.48      143.50      5.85 o
  -2   8   5      260.57      301.82      4.21 o
  -1   8   5       92.67      106.29      2.33 o
   0   8   5     4249.12     4615.76     35.42 o
   1   8   5      353.46      432.67      5.00 o
   2   8   5      460.93      519.61      6.01 o
   3   8   5       12.15        8.72      1.60 o
   4   8   5       67.12       64.02      2.66 o
   5   8   5      831.77      826.05     11.83 o
   6   8   5       14.00       19.43      2.82 o
   7   8   5       22.94       21.93      3.98 o
   8   8   5       60.22       79.49      5.18 o
   9   8   5        4.83       14.05      5.78 o
 -10   9   5        1.34        8.73     10.01 o
  -9   9   5        3.54       12.90      7.94 o
  -8   9   5       10.17       11.06      6.90 o
  -7   9   5      768.32      765.29     26.50 o
  -6   9   5     1077.55     1075.38     17.64 o
  -5   9   5     1165.24     1110.15     17.25 o
  -4   9   5       21.38       37.49      2.74 o
  -3   9   5      102.85      156.52      5.25 o
  -2   9   5      503.79      575.44      7.12 o
  -1   9   5      135.35      116.18      3.31 o
   0   9   5       26.13       46.84      1.65 o
   1   9   5     3137.82     2923.24     24.97 o
   2   9   5      134.20      101.54      2.91 o
   3   9   5       47.23       17.60      1.71 o
   4   9   5      172.79      158.19      3.89 o
   5   9   5        7.61        4.37      2.67 o
   6   9   5        0.10       -0.80      3.04 o
   7   9   5      162.55      182.77      6.78 o
   8   9   5       39.67       45.91      5.18 o
   9   9   5       11.77       25.68      6.06 o
 -10  10   5        7.06        6.61     11.15 o
  -9  10   5       18.11       14.66      7.84 o
  -8  10   5       22.83       31.79      7.69 o
  -7  10   5        6.71       11.01      6.05 o
  -6  10   5        1.85       11.21      4.12 o
  -5  10   5        2.49        1.53      3.24 o
  -4  10   5      148.09      190.15      5.14 o
  -3  10   5      190.27      148.06      5.72 o
  -2  10   5       69.81       86.41      2.55 o
  -1  10   5       29.02       28.46      1.58 o
   0  10   5      903.80      918.71      9.08 o
   1  10   5      228.20      313.87      4.39 o
   2  10   5       90.91       69.94      2.48 o
   3  10   5       15.25       18.09      1.83 o
   4  10   5      259.69      266.08      5.20 o
   5  10   5      155.66      151.16      4.74 o
   6  10   5       30.66       32.99      4.29 o
   7  10   5       22.59       24.04      4.23 o
   8  10   5       11.44       15.82      4.78 o
  -9  11   5       11.82       13.01      8.05 o
  -8  11   5        0.14       -5.91      5.91 o
  -7  11   5      140.68      146.57     11.30 o
  -6  11   5      797.77      836.25     16.76 o
  -5  11   5       68.69       85.21      5.92 o
  -4  11   5       95.74       84.51      5.63 o
  -3  11   5        0.32        3.08      1.39 o
  -2  11   5     1466.01     1616.91     16.61 o
  -1  11   5      403.48      416.53      5.17 o
   0  11   5      102.71      111.07      2.75 o
   1  11   5      115.08      117.69      3.23 o
   2  11   5      428.51      473.63      6.56 o
   3  11   5      194.20      174.66      4.10 o
   4  11   5        2.97       -2.00      2.00 o
   5  11   5      535.71      513.96      9.88 o
   6  11   5        1.22       -2.59      3.43 o
   7  11   5      130.66      117.33      7.76 o
   8  11   5       11.67        3.88      4.78 o
  -9  12   5        7.68        1.45      7.77 o
  -8  12   5        5.79       -1.46      6.21 o
  -7  12   5        3.01       -1.82      5.79 o
  -6  12   5       14.90       11.40      5.92 o
  -5  12   5      395.26      398.41     10.76 o
  -4  12   5      426.76      424.24      9.39 o
  -3  12   5        1.14        2.01      1.32 o
  -2  12   5      155.54      140.09      4.03 o
  -1  12   5       18.00       12.64      1.57 o
   0  12   5      418.53      348.32      4.70 o
   1  12   5      198.44      197.76      3.87 o
   2  12   5        7.47       18.18      2.18 o
   3  12   5      237.74      212.69      4.62 o
   4  12   5       28.79       31.22      2.65 o
   5  12   5      557.28      537.92     11.43 o
   6  12   5        9.00        6.10      4.47 o
   7  12   5        2.79       -0.18      4.27 o
   8  12   5        2.07       -2.59      4.73 o
  -9  13   5       35.41       64.04      9.73 o
  -8  13   5      122.21      114.34      9.28 o
  -7  13   5       24.15       15.26      6.29 o
  -6  13   5      604.09      579.83     15.81 o
  -5  13   5      353.03      376.11      9.57 o
  -4  13   5      493.86      473.70     10.14 o
  -3  13   5      411.03      412.19      8.34 o
  -2  13   5      188.72      178.49      4.49 o
  -1  13   5      165.70      129.51      3.45 o
   0  13   5      116.02      111.33      2.58 o
   1  13   5      531.44      538.21      7.27 o
   2  13   5       51.36       41.72      2.67 o
   3  13   5      250.99      222.63      4.94 o
   4  13   5      775.35      626.95     11.15 o
   5  13   5       79.07       86.07      6.24 o
   6  13   5        1.86        1.33      4.69 o
   7  13   5       45.65       59.72      6.55 o
   8  13   5        6.26       -0.60      4.82 o
  -9  14   5        2.35       -7.82      7.82 o
  -8  14   5        1.72        7.42      6.85 o
  -7  14   5       35.32       36.69      7.08 o
  -6  14   5        0.45       29.06      6.34 o
  -5  14   5       37.69       51.66      9.66 o
  -4  14   5       60.44       67.82      4.60 o
  -3  14   5        0.91       -1.70      1.70 o
  -2  14   5       22.86       20.56      2.32 o
  -1  14   5      616.02      580.05      7.80 o
   0  14   5      346.83      387.35      5.54 o
   1  14   5        0.23       -0.13      1.39 o
   2  14   5      656.63      577.93      9.01 o
   3  14   5       45.75       28.13      2.74 o
   4  14   5       76.31       74.53      6.42 o
   5  14   5      208.44      217.59      8.71 o
   6  14   5       17.47       14.60      5.03 o
   7  14   5       20.17       27.79      5.85 o
   8  14   5       35.37       35.73      5.74 o
  -9  15   5        0.08       -6.76      6.76 o
  -8  15   5        3.13       21.73      7.24 o
  -7  15   5      560.09      581.97     17.06 o
  -6  15   5       34.20       76.32      7.67 o
  -5  15   5      799.75      802.01     18.54 o
  -4  15   5        7.43       13.26      4.11 o
  -3  15   5      151.25      163.16      6.89 o
  -2  15   5        4.72       13.51      2.52 o
  -1  15   5      648.98      589.18      8.28 o
   0  15   5      121.31      142.10      4.92 o
   1  15   5     1343.59     1242.56     13.87 o
   2  15   5        1.33       -2.48      2.48 o
   3  15   5        0.04       -3.03      3.03 o
   4  15   5       32.77       23.92      4.30 o
   5  15   5       25.11       23.86      4.82 o
   6  15   5        0.27       -4.79      4.79 o
   7  15   5       89.46      100.38      7.74 o
   8  15   5        8.34        5.32      5.12 o
  -8  16   5       33.03       40.20      7.88 o
  -7  16   5      113.77      136.53      9.75 o
  -6  16   5      216.55      228.21     11.17 o
  -5  16   5       86.17       79.31      7.48 o
  -4  16   5       12.42        7.25      5.07 o
  -3  16   5      213.57      184.26      7.68 o
  -2  16   5       88.69       84.21      4.35 o
  -1  16   5     2269.98     2246.92     22.94 o
   0  16   5     1029.11      934.21     11.44 o
   1  16   5        4.23       16.34      2.68 o
   2  16   5      132.61      111.22      4.81 o
   3  16   5        3.74       -3.47      4.06 o
   4  16   5      180.64      162.55      6.99 o
   5  16   5      105.53      101.39      6.25 o
   6  16   5        4.74        5.77      5.12 o
   7  16   5       19.76       22.17      6.07 o
  -8  17   5        4.86       11.65      7.29 o
  -7  17   5        7.49       11.36      6.80 o
  -6  17   5        3.23       -4.05      6.06 o
  -5  17   5        4.44       10.07      5.94 o
  -4  17   5      375.44      309.95     11.53 o
  -3  17   5       22.95       24.02      4.83 o
  -2  17   5       84.10      101.43      5.27 o
  -1  17   5      501.09      492.53     11.03 o
   0  17   5      491.22      474.73      9.04 o
   1  17   5      321.51      299.03      6.33 o
   2  17   5      652.60      654.91     11.37 o
   3  17   5        0.48        5.08      4.22 o
   4  17   5       14.26        8.95      4.40 o
   5  17   5      186.17      191.79      7.98 o
   6  17   5      123.62      137.30      8.32 o
   7  17   5       53.96       64.00      7.44 o
  -8  18   5        5.68        1.16      7.34 o
  -7  18   5       11.34       14.44      9.32 o
  -6  18   5       12.19       22.76      6.80 o
  -5  18   5      220.40      220.18     10.54 o
  -4  18   5       17.02        4.03      5.57 o
  -3  18   5      262.87      235.14      8.90 o
  -2  18   5      315.48      256.16      7.90 o
  -1  18   5       48.11       54.93      3.85 o
   0  18   5       19.39       24.88      3.41 o
   1  18   5      115.21       93.95      5.18 o
   2  18   5      380.16      336.78      8.82 o
   3  18   5     1310.87     1179.30     20.38 o
   4  18   5        5.93       -1.23      4.20 o
   5  18   5        2.09       -1.54      4.40 o
   6  18   5        0.09       -3.82      5.49 o
   7  18   5       14.93        8.86      6.20 o
  -8  19   5        6.87       12.37      7.78 o
  -7  19   5        0.96        6.00      6.98 o
  -6  19   5       33.51       33.00      7.28 o
  -5  19   5      277.20      257.66     12.79 o
  -4  19   5      280.30      218.68     10.31 o
  -3  19   5      634.32      602.50     18.61 o
  -2  19   5       79.11       64.10      5.15 o
  -1  19   5        0.51       -2.80      2.97 o
   0  19   5      118.22      132.46      5.33 o
   1  19   5       19.78       17.72      4.04 o
   2  19   5       76.70       56.68      5.04 o
   3  19   5      510.22      489.71     11.92 o
   4  19   5       10.78       13.57      4.75 o
   5  19   5      107.61      121.00      7.07 o
   6  19   5        0.45        2.40      4.94 o
   7  19   5        2.46        8.42      7.01 o
  -7  20   5       12.80       28.75      7.84 o
  -6  20   5       77.11       66.03      8.22 o
  -5  20   5      151.27      135.13      9.30 o
  -4  20   5        0.40       -4.59      5.67 o
  -3  20   5       64.44       70.52      6.20 o
  -2  20   5      105.79       94.46      5.89 o
  -1  20   5      145.78      172.24      6.05 o
   0  20   5        5.57       12.51      3.50 o
   1  20   5      231.71      227.75      7.88 o
   2  20   5        3.66        3.49      3.93 o
   3  20   5        2.17       17.86      4.50 o
   4  20   5        3.96       -4.29      4.29 o
   5  20   5       15.71       20.29      5.28 o
   6  20   5       51.31       56.02      6.38 o
  -7  21   5      328.32      396.70     16.00 o
  -6  21   5       29.78       47.26      7.94 o
  -5  21   5      139.45      161.61     10.06 o
  -4  21   5        7.79        1.01      5.78 o
  -3  21   5       94.67      106.85      6.97 o
  -2  21   5       96.25      103.10      6.73 o
  -1  21   5      121.06      103.80      6.09 o
   0  21   5        1.72        2.80      3.45 o
   1  21   5      184.86      205.53      7.53 o
   2  21   5        6.79        4.87      4.14 o
   3  21   5        1.62       -1.02      4.04 o
   4  21   5        5.02       -0.04      6.12 o
   5  21   5        9.55        0.13      4.76 o
   6  21   5        1.68       -4.57      6.46 o
  -7  22   5       76.92       85.97      9.85 o
  -6  22   5        6.95        2.27      7.07 o
  -5  22   5       31.82       17.74      6.99 o
  -4  22   5       63.70       69.26      7.73 o
  -3  22   5       67.23       65.39      7.10 o
  -2  22   5      113.25      110.73      7.08 o
  -1  22   5      243.33      234.71      8.28 o
   0  22   5       63.55       65.66      4.68 o
   1  22   5        5.30        1.27      3.87 o
   2  22   5       86.05       98.14      6.42 o
   3  22   5       17.22        5.50      4.62 o
   4  22   5      103.18       88.96      6.87 o
   5  22   5       41.19       31.60      6.62 o
   6  22   5        0.45       -4.87     11.62 o
  -6  23   5       58.17       59.73      8.74 o
  -5  23   5        0.01       -5.49      6.41 o
  -4  23   5       44.57       59.52      6.80 o
  -3  23   5       71.64       85.93      8.85 o
  -2  23   5       51.28       48.92      7.23 o
  -1  23   5      391.58      410.15     13.79 o
   0  23   5       42.40       34.66      6.53 o
   1  23   5        0.44       -0.79      4.12 o
   2  23   5      146.71      137.47      7.31 o
   3  23   5       11.93       16.17      5.10 o
   4  23   5       22.11       22.82      6.03 o
   5  23   5       52.11       66.46      9.94 o
  -6  24   5       35.71       41.43      8.42 o
  -5  24   5       86.68       95.08      9.30 o
  -4  24   5        0.04        6.66      6.90 o
  -3  24   5       19.26       29.44      7.05 o
  -2  24   5        0.09       -5.41      5.95 o
  -1  24   5      186.33      172.28      9.99 o
   0  24   5       11.65       14.69      7.29 o
   1  24   5       17.30        3.10      5.41 o
   2  24   5        4.72        8.92      5.82 o
   3  24   5       34.20       19.38      6.50 o
   4  24   5       12.32       14.80      6.88 o
   5  24   5        4.27       -6.83      6.83 o
  -5  25   5       44.62       49.02      8.51 o
  -4  25   5        1.44        9.45      6.95 o
  -3  25   5      375.85      379.53     20.28 o
  -2  25   5        6.28       13.28      6.73 o
  -1  25   5       14.41       22.30      6.84 o
   0  25   5       11.17       13.01      9.60 o
   1  25   5       34.64       13.61      9.00 o
   2  25   5       20.90       15.41      6.37 o
   3  25   5      235.43      237.21     12.39 o
   4  25   5        3.43        3.26      6.88 o
  -5  26   5       10.71        7.72     13.49 o
  -4  26   5        4.00        0.71      7.00 o
  -3  26   5        4.74        6.14      7.03 o
  -2  26   5      121.30      150.92     10.31 o
  -1  26   5        2.48       -6.33      6.33 o
   0  26   5       11.41       21.75      9.58 o
   1  26   5      147.80      140.39     13.47 o
   2  26   5       14.06       17.08      9.34 o
   3  26   5        0.12        8.79      6.50 o
  -4  27   5        0.31        5.67      7.43 o
  -3  27   5       43.07       28.92      8.17 o
  -2  27   5        0.08       10.27      8.76 o
  -1  27   5       80.50       70.90     13.32 o
   0  27   5        2.27        0.05      9.27 o
   1  27   5      142.95      154.00     19.55 o
   2  27   5       60.57       55.95     11.12 o
   3  27   5       18.43       15.98      9.64 o
  -3  28   5        8.05        7.02      7.72 o
  -2  28   5       23.29       37.72      8.35 o
  -1  28   5       54.50       65.37     12.10 o
   0  28   5        4.02        4.35      9.55 o
   1  28   5        8.26       -3.32      9.32 o
   2  28   5        1.96       -0.97     13.08 o
 -10   0   6       62.10       56.23     11.98 o
  -8   0   6       86.65       99.82     15.37 o
  -6   0   6      139.65      150.14     10.11 o
  -4   0   6     4541.11     4496.84    106.67 o
  -2   0   6     7335.23     6831.95     86.20 o
   0   0   6      332.45      335.70      9.15 o
   2   0   6       18.55       21.28      4.97 o
   4   0   6       45.64       36.94      4.54 o
   6   0   6      774.67      694.13     21.47 o
   8   0   6       48.45       50.54      8.48 o
 -10   1   6       43.61       65.67      9.17 o
  -9   1   6       21.83       34.43      7.13 o
  -8   1   6       14.20       10.71      6.60 o
  -7   1   6       40.30       40.30      5.15 o
  -6   1   6      151.22      167.21      7.27 o
  -5   1   6      179.69      162.54      5.66 o
  -4   1   6     1388.12     1337.98     17.00 o
  -3   1   6      579.18      543.85      6.96 o
  -2   1   6        1.39       -0.23      1.20 o
  -1   1   6     7705.50     8172.18     77.27 o
   0   1   6     4606.99     4750.92     55.78 o
   1   1   6       75.01       57.80      3.35 o
   2   1   6     2501.80     2777.00     41.86 o
   3   1   6      961.96      960.73     15.96 o
   4   1   6      425.85      449.50      9.72 o
   5   1   6      509.20      456.35     10.94 o
   6   1   6        0.68       -4.41      6.96 o
   7   1   6       81.08       88.80      6.41 o
   8   1   6        0.61       -3.08      4.67 o
   9   1   6       20.95       21.01      6.12 o
 -10   2   6        6.07       -4.83      6.86 o
  -9   2   6        1.59        1.50      8.34 o
  -8   2   6       29.87       24.82      6.84 o
  -7   2   6       20.41       17.91      4.33 o
  -6   2   6      109.22      105.62      7.79 o
  -5   2   6      132.19      139.09      4.70 o
  -4   2   6     1546.19     1366.36     21.62 o
  -3   2   6       15.16       10.20      1.49 o
  -2   2   6     3223.75     3451.36     33.16 o
  -1   2   6      180.86      127.99      4.04 o
   0   2   6      134.05      145.23      5.32 o
   1   2   6     1180.52     1264.61     18.56 o
   2   2   6      353.36      309.03      7.85 o
   3   2   6       88.74       66.05      3.29 o
   4   2   6      101.68       78.81      4.84 o
   5   2   6      208.12      202.31      7.59 o
   6   2   6      694.27      662.35     14.87 o
   7   2   6        1.43       -2.63      4.25 o
   8   2   6       16.54       20.28      5.37 o
   9   2   6       17.08        9.74      5.88 o
 -10   3   6        2.00       -6.89      6.89 o
  -9   3   6        4.72       -7.26      7.26 o
  -8   3   6       89.41      104.34      9.14 o
  -7   3   6        1.46        0.33      4.10 o
  -6   3   6      193.01      204.14      7.39 o
  -5   3   6       47.06       67.09      3.45 o
  -4   3   6      995.62     1007.71     16.81 o
  -3   3   6      306.68      359.17      6.52 o
  -2   3   6       14.45        6.40      1.70 o
  -1   3   6      576.82      563.80      6.64 o
   0   3   6    12264.56    12887.64    161.66 o
   1   3   6        4.42        2.73      1.94 o
   2   3   6        0.43       -1.56      1.56 o
   3   3   6       10.77       26.83      2.42 o
   4   3   6       27.02       31.91      4.25 o
   5   3   6        8.55        4.74      3.56 o
   6   3   6      565.15      536.35     13.05 o
   7   3   6      147.69      152.31      7.75 o
   8   3   6        4.58        4.16      5.02 o
   9   3   6        0.93       -0.23      5.50 o
 -10   4   6        1.17       -0.45      7.68 o
  -9   4   6       36.74       33.93      8.16 o
  -8   4   6      109.92      117.85      9.43 o
  -7   4   6      149.23      143.14     14.95 o
  -6   4   6      582.07      578.36     11.37 o
  -5   4   6      151.07      157.27      4.67 o
  -4   4   6      598.05      531.38     16.98 o
  -3   4   6        1.39       15.82      1.65 o
  -2   4   6     1103.28      995.25     11.44 o
  -1   4   6      584.80      543.22      5.48 o
   0   4   6     3185.13     3161.36     32.77 o
   1   4   6      212.79      166.38      8.04 o
   2   4   6     3545.46     3671.21     53.53 o
   3   4   6       14.27       20.37      2.42 o
   4   4   6      160.82      134.18     10.72 o
   5   4   6      236.10      231.00      7.98 o
   6   4   6       56.37       49.95      6.39 o
   7   4   6       13.77       11.61      4.93 o
   8   4   6      105.10      112.08      7.65 o
   9   4   6        2.19        3.10      5.41 o
 -10   5   6       39.15       48.68     18.88 o
  -9   5   6       80.30       71.97     10.78 o
  -8   5   6        0.75       -5.87      5.87 o
  -7   5   6       65.62       63.56      7.64 o
  -6   5   6      133.02      142.88      5.97 o
  -5   5   6        0.05        1.38      2.13 o
  -4   5   6      624.79      558.18     11.13 o
  -3   5   6        1.56        1.39      1.39 o
  -2   5   6      143.55       88.06      3.34 o
  -1   5   6       96.21       84.68      2.01 o
   0   5   6     3470.17     3640.00     37.53 o
   1   5   6      955.38     1141.54     16.13 o
   2   5   6      372.75      372.02      9.68 o
   3   5   6      142.43      158.45      6.69 o
   4   5   6       38.30       42.10      3.67 o
   5   5   6      237.98      270.62     10.82 o
   6   5   6       12.41        8.93      4.23 o
   7   5   6       24.00       19.62      5.14 o
   8   5   6        3.41       -3.80      5.01 o
   9   5   6        2.80       -1.22      5.56 o
 -10   6   6      207.68      234.97     14.18 o
  -9   6   6        1.56       10.45      7.44 o
  -8   6   6       10.73       21.31      7.06 o
  -7   6   6       85.64       87.51      8.16 o
  -6   6   6      277.09      266.38      7.91 o
  -5   6   6        0.55        6.52      2.28 o
  -4   6   6      253.99      219.91      8.50 o
  -3   6   6      333.34      302.69      5.45 o
  -2   6   6      648.21      543.77      6.53 o
  -1   6   6      322.69      358.97      4.51 o
   0   6   6      145.51      196.85      4.44 o
   1   6   6      165.42      204.12      6.10 o
   2   6   6     1284.24     1273.33     23.69 o
   3   6   6       13.52       19.20      3.30 o
   4   6   6      877.67      706.35     13.84 o
   5   6   6      102.00      104.20      5.67 o
   6   6   6        8.53       -0.39      3.87 o
   7   6   6        5.39        5.49      4.64 o
   8   6   6        2.08        1.51      6.12 o
   9   6   6       17.23       25.53      6.59 o
 -10   7   6        8.32       40.44      9.78 o
  -9   7   6       20.01       21.19      7.89 o
  -8   7   6       41.69       30.84      7.73 o
  -7   7   6       33.02       26.24      6.07 o
  -6   7   6       23.87       31.49      4.11 o
  -5   7   6       99.85       90.05      4.43 o
  -4   7   6        5.06        6.94      2.08 o
  -3   7   6     2090.87     2037.68     22.57 o
  -2   7   6        3.00        8.80      1.31 o
  -1   7   6     3458.29     3792.53     33.15 o
   0   7   6      757.20      860.37      8.28 o
   1   7   6      218.28      287.39      4.58 o
   2   7   6       60.25       45.16      2.68 o
   3   7   6        0.08        1.03      1.93 o
   4   7   6        2.50       -2.16      2.16 o
   5   7   6      273.11      274.80      6.97 o
   6   7   6      176.81      186.77      6.28 o
   7   7   6       62.62       64.11      6.29 o
   8   7   6        0.04       -2.14      5.20 o
   9   7   6       28.46        8.42     12.87 o
 -10   8   6       13.02        2.22      8.44 o
  -9   8   6       60.97       60.22      9.21 o
  -8   8   6      124.33      145.87     12.23 o
  -7   8   6      127.25      141.24      8.38 o
  -6   8   6     1091.90     1077.70     17.55 o
  -5   8   6      375.07      396.86      8.86 o
  -4   8   6      330.20      358.51      8.31 o
  -3   8   6        4.27       -0.89      1.66 o
  -2   8   6      840.88      995.28     11.82 o
  -1   8   6       87.03       98.91      2.52 o
   0   8   6       94.72       76.52      2.27 o
   1   8   6       17.71       23.27      1.81 o
   2   8   6     2053.15     2143.67     21.38 o
   3   8   6        3.46        0.37      1.35 o
   4   8   6      135.05      135.27      3.70 o
   5   8   6        0.08        4.91      2.27 o
   6   8   6        0.15        3.02      2.39 o
   7   8   6      121.70      126.47      5.99 o
   8   8   6       91.94      109.91      8.08 o
 -10   9   6        1.78       -7.13      8.07 o
  -9   9   6       29.47       53.83      9.11 o
  -8   9   6      184.63      188.69     15.80 o
  -7   9   6       47.41       48.23      6.65 o
  -6   9   6      219.17      244.84      8.11 o
  -5   9   6       60.79       90.39      4.83 o
  -4   9   6      706.47      743.56     16.38 o
  -3   9   6       43.80       41.75      2.43 o
  -2   9   6       18.40       31.43      2.17 o
  -1   9   6      510.76      554.20      6.17 o
   0   9   6     1803.01     1937.70     16.49 o
   1   9   6       80.20       92.99      2.43 o
   2   9   6      167.63      188.43      3.73 o
   3   9   6       29.89       36.92      2.03 o
   4   9   6       10.63        9.61      2.26 o
   5   9   6      181.03      205.04      4.66 o
   6   9   6      323.21      287.20      5.61 o
   7   9   6       32.20       33.18      4.05 o
   8   9   6        5.12       19.01      7.26 o
 -10  10   6       49.32       28.20     11.58 o
  -9  10   6       13.15       10.18      8.25 o
  -8  10   6       57.60       58.48      8.30 o
  -7  10   6       41.06       40.27      6.55 o
  -6  10   6      386.11      390.16     14.80 o
  -5  10   6       72.77       88.99      6.77 o
  -4  10   6     2881.25     2867.67     38.43 o
  -3  10   6      926.37      817.04     10.49 o
  -2  10   6       67.35      106.14      2.69 o
  -1  10   6     1745.06     1993.72     19.60 o
   0  10   6      893.57      808.56      8.30 o
   1  10   6      354.39      330.02      4.54 o
   2  10   6     3084.44     2995.21     33.63 o
   3  10   6      463.68      486.13      7.98 o
   4  10   6        8.71        2.94      2.10 o
   5  10   6       20.43       14.20      2.72 o
   6  10   6       71.27       62.66      3.21 o
   7  10   6        0.09       -1.13      4.65 o
   8  10   6      176.63      193.07     15.19 o
  -9  11   6        3.13       -4.44      7.37 o
  -8  11   6        2.49       -5.16      6.17 o
  -7  11   6      142.38      165.79     11.04 o
  -6  11   6      126.72      136.28      8.25 o
  -5  11   6      178.97      205.97      7.01 o
  -4  11   6      151.30      117.33      4.66 o
  -3  11   6        1.54        0.89      1.89 o
  -2  11   6       92.97      121.17      2.94 o
  -1  11   6       64.98       79.61      2.64 o
   0  11   6      111.28      142.28      3.04 o
   1  11   6      862.13      858.79      9.27 o
   2  11   6      261.49      255.15      4.84 o
   3  11   6       19.09       21.89      2.11 o
   4  11   6      187.35      149.85      4.38 o
   5  11   6      243.85      254.22      6.00 o
   6  11   6       78.91       68.72      4.10 o
   7  11   6        4.25       11.15      3.76 o
   8  11   6        2.09       -2.91      6.67 o
  -9  12   6       11.06       12.24     13.45 o
  -8  12   6       49.03       58.39      8.88 o
  -7  12   6       63.94       64.89      7.48 o
  -6  12   6       29.50       36.22      6.38 o
  -5  12   6        8.49        2.68      3.86 o
  -4  12   6       94.72       76.61      4.13 o
  -3  12   6        2.43        3.97      1.77 o
  -2  12   6       32.88       42.59      2.07 o
  -1  12   6      542.12      616.65      7.16 o
   0  12   6       36.76       60.36      2.27 o
   1  12   6      281.35      251.95      4.38 o
   2  12   6      286.74      272.45      5.17 o
   3  12   6       31.66       48.91      3.71 o
   4  12   6      110.25      112.43      3.94 o
   5  12   6       81.23       76.45      4.28 o
   6  12   6      109.99      133.85      8.08 o
   7  12   6       17.97       13.57      4.21 o
   8  12   6       32.18       37.55     10.10 o
  -9  13   6      149.72      165.16     12.36 o
  -8  13   6        9.34        2.42      6.63 o
  -7  13   6        2.01        3.08      5.79 o
  -6  13   6       59.29       66.78      7.14 o
  -5  13   6      171.47      146.85      9.54 o
  -4  13   6      742.56      703.36     22.00 o
  -3  13   6        6.38       10.40      1.91 o
  -2  13   6        3.06       -1.00      1.62 o
  -1  13   6       45.40       57.24      2.32 o
   0  13   6       19.88       19.80      1.92 o
   1  13   6        0.50       -1.64      1.64 o
   2  13   6      777.47      796.32     10.26 o
   3  13   6      348.34      331.46      6.35 o
   4  13   6      163.09      143.71      4.87 o
   5  13   6       25.16       23.68      3.99 o
   6  13   6       20.78       11.74      5.50 o
   7  13   6        0.10       -2.04      3.90 o
   8  13   6        3.06       -3.06      7.14 o
  -9  14   6        2.46       -3.82      7.36 o
  -8  14   6        0.01       17.19      7.15 o
  -7  14   6       57.80       78.10      8.03 o
  -6  14   6       74.16       67.15      7.39 o
  -5  14   6       63.08       78.38      6.96 o
  -4  14   6      674.86      685.42     15.87 o
  -3  14   6       75.84       78.42      4.23 o
  -2  14   6        6.56        2.84      1.83 o
  -1  14   6       21.52       27.28      2.13 o
   0  14   6      882.22      831.36     10.64 o
   1  14   6        9.45       12.14      2.18 o
   2  14   6     1344.92     1353.49     19.52 o
   3  14   6        0.07       -0.36      2.50 o
   4  14   6       24.18       18.72      5.54 o
   5  14   6        3.26       -1.65      4.97 o
   6  14   6        5.67        7.54      4.85 o
   7  14   6       20.59       25.96      4.68 o
   8  14   6       16.81       23.59      9.98 o
  -9  15   6        0.72        2.84      7.40 o
  -8  15   6      133.75      159.73     10.52 o
  -7  15   6        8.20       18.37      6.69 o
  -6  15   6      318.75      366.48     13.23 o
  -5  15   6      578.37      590.51     15.58 o
  -4  15   6       99.03       93.50      7.32 o
  -3  15   6       15.21       15.14      3.45 o
  -2  15   6      250.46      229.50      6.62 o
  -1  15   6      737.34      799.51     14.50 o
   0  15   6     2773.00     2587.37     38.74 o
   1  15   6     1308.38     1188.15     12.82 o
   2  15   6        1.23        1.29      2.53 o
   3  15   6      106.99       88.48      5.22 o
   4  15   6       22.47       16.40      4.05 o
   5  15   6      158.40      135.00      7.29 o
   6  15   6       28.19       20.20      5.30 o
   7  15   6        0.39        1.94      4.43 o
  -8  16   6        0.17       -6.73      6.73 o
  -7  16   6        7.46       24.04      6.89 o
  -6  16   6      514.47      566.58     16.32 o
  -5  16   6       20.04       25.30      6.16 o
  -4  16   6      402.09      365.76      8.99 o
  -3  16   6       69.05       36.86      4.85 o
  -2  16   6      249.69      218.64      6.02 o
  -1  16   6        0.62        9.80      2.64 o
   0  16   6      319.05      343.28      7.16 o
   1  16   6      437.64      399.43      7.09 o
   2  16   6      930.08      762.02     16.00 o
   3  16   6        0.04        4.17      5.26 o
   4  16   6        0.79        2.16      3.92 o
   5  16   6        0.25       -3.52      4.34 o
   6  16   6       22.07       37.18      5.82 o
   7  16   6       30.61       39.63      6.46 o
  -8  17   6       40.37       36.34      8.17 o
  -7  17   6       23.53       20.07      7.10 o
  -6  17   6       12.67       19.24      9.96 o
  -5  17   6      105.52       95.22      7.82 o
  -4  17   6      103.34       95.85      6.65 o
  -3  17   6       17.78        8.17      4.30 o
  -2  17   6       20.87       33.16      3.45 o
  -1  17   6      104.24       90.55      4.32 o
   0  17   6      302.47      260.90      6.78 o
   1  17   6      100.64       99.97      4.94 o
   2  17   6      257.88      234.80      8.11 o
   3  17   6       23.52       21.90      4.30 o
   4  17   6      525.16      522.12     12.01 o
   5  17   6       29.79       31.06      5.08 o
   6  17   6       67.25       77.14      6.93 o
   7  17   6        1.63       -5.42      5.42 o
  -8  18   6       65.23       76.86      9.43 o
  -7  18   6       34.67       17.88      8.45 o
  -6  18   6       54.52       41.23      7.39 o
  -5  18   6        0.00       -5.47      5.47 o
  -4  18   6       97.29       92.99      7.68 o
  -3  18   6       71.79       90.41      5.86 o
  -2  18   6      881.89      840.62     14.98 o
  -1  18   6        0.85       -0.54      2.95 o
   0  18   6       19.91       12.37      3.31 o
   1  18   6       38.14       22.19      4.22 o
   2  18   6      130.51      116.11      7.17 o
   3  18   6       38.65       31.74      4.72 o
   4  18   6      371.80      403.73     10.76 o
   5  18   6        8.52        2.82      4.51 o
   6  18   6      106.60      113.51      8.22 o
   7  18   6        5.17       -5.81      5.81 o
  -8  19   6        8.17        5.05      8.13 o
  -7  19   6       15.26       15.49      7.26 o
  -6  19   6      139.02      136.67      9.70 o
  -5  19   6        0.16        7.50      5.90 o
  -4  19   6      158.36      152.18      8.84 o
  -3  19   6       56.54       65.06      5.45 o
  -2  19   6       74.62       79.56      5.90 o
  -1  19   6      370.74      303.16      7.65 o
   0  19   6      171.75      168.96      6.04 o
   1  19   6       36.14       36.00      5.06 o
   2  19   6       87.75       81.14      5.61 o
   3  19   6       50.79       47.03      5.74 o
   4  19   6       25.82       28.02      4.92 o
   5  19   6       30.61       15.14      4.92 o
   6  19   6        4.32       -5.58      5.58 o
  -7  20   6       65.61       67.53      8.84 o
  -6  20   6       58.29       69.23      8.36 o
  -5  20   6       41.19       27.84      7.21 o
  -4  20   6       12.63       -2.65      5.47 o
  -3  20   6        3.51        6.58      4.79 o
  -2  20   6      283.17      253.30      8.51 o
  -1  20   6      290.61      244.07      7.15 o
   0  20   6      319.01      271.71      7.66 o
   1  20   6        0.17        1.43      4.48 o
   2  20   6       48.98       35.88      4.86 o
   3  20   6      131.75      105.85      6.42 o
   4  20   6       43.20       46.14      5.50 o
   5  20   6       21.68       17.43      5.09 o
   6  20   6       12.54       10.48      6.03 o
  -7  21   6        3.05        9.12      7.67 o
  -6  21   6        1.39        8.67      6.90 o
  -5  21   6       10.06       13.04      6.49 o
  -4  21   6        7.37       13.34      7.51 o
  -3  21   6      117.07      120.70      7.27 o
  -2  21   6      346.66      318.95      9.61 o
  -1  21   6      158.66      153.00      7.00 o
   0  21   6      186.42      187.42      7.09 o
   1  21   6       18.04       18.86      5.00 o
   2  21   6        1.53       -1.96      3.94 o
   3  21   6      122.91      122.38      6.88 o
   4  21   6        3.67        8.75      4.84 o
   5  21   6        4.95       -0.60      4.79 o
   6  21   6       10.78       10.82      7.00 o
  -7  22   6       78.20       55.81     23.86 o
  -6  22   6       86.14      103.32      9.60 o
  -5  22   6       37.19       43.62      7.56 o
  -4  22   6       36.53       30.78      5.91 o
  -3  22   6      146.91      149.72     10.10 o
  -2  22   6        0.86        2.98      4.69 o
  -1  22   6      317.50      303.33      9.44 o
   0  22   6      124.79      120.32      6.34 o
   1  22   6       39.96       41.91      5.74 o
   2  22   6      114.62      100.47      6.48 o
   3  22   6      308.87      303.97     10.25 o
   4  22   6       37.20       47.99      6.02 o
   5  22   6        0.79        2.31      5.10 o
  -6  23   6        4.15       -0.47      7.26 o
  -5  23   6        7.61       14.41      7.02 o
  -4  23   6        5.27        2.56      5.61 o
  -3  23   6      294.91      278.47     10.38 o
  -2  23   6       72.57       74.05      7.69 o
  -1  23   6       37.15       38.24      7.63 o
   0  23   6        5.82        4.40     10.71 o
   1  23   6      223.94      209.71      8.45 o
   2  23   6       10.39       16.98      5.41 o
   3  23   6       28.08       52.46      6.01 o
   4  23   6       12.83       21.67      6.01 o
   5  23   6       91.97       90.42      9.19 o
  -6  24   6        6.19       -5.44      7.16 o
  -5  24   6        2.34       -0.14      6.98 o
  -4  24   6        6.66        1.29      6.66 o
  -3  24   6        5.43        9.47      6.64 o
  -2  24   6      441.78      467.85     15.38 o
  -1  24   6       33.31       24.85      7.72 o
   0  24   6      126.79      124.12     12.05 o
   1  24   6        2.51        2.26      4.79 o
   2  24   6       35.33       30.16      5.93 o
   3  24   6       16.43        3.83      6.26 o
   4  24   6       44.00       61.81      8.29 o
  -5  25   6        3.38        6.64      7.06 o
  -4  25   6      163.74      165.61     10.90 o
  -3  25   6       51.26       48.47      7.90 o
  -2  25   6       33.64       47.18     13.43 o
  -1  25   6       36.17       21.53     13.98 o
   0  25   6      142.27      135.55     18.54 o
   1  25   6       32.85       38.12      9.31 o
   2  25   6      140.37      131.30      9.43 o
   3  25   6        7.66       12.88      6.76 o
   4  25   6       23.75       21.82      7.42 o
  -4  26   6       15.78        7.49      7.16 o
  -3  26   6        6.61        5.57      6.85 o
  -2  26   6       30.63       37.99     12.64 o
  -1  26   6       32.00       38.78     10.06 o
   0  26   6        0.20       -4.11      8.69 o
   1  26   6        2.05       -7.94      7.94 o
   2  26   6        5.44       -3.29      8.44 o
   3  26   6      129.94      135.94     10.16 o
  -3  27   6       40.21       54.14     15.07 o
  -2  27   6       14.87       20.42     10.11 o
  -1  27   6        0.25        5.24     10.16 o
   0  27   6       21.45       23.84      9.89 o
   1  27   6        4.01        2.75      8.93 o
   2  27   6        1.07       -2.68      8.51 o
  -2  28   6        2.88       -5.40     15.02 o
  -1  28   6        6.56       13.72      9.78 o
   0  28   6      112.39      117.28     19.69 o
   1  28   6       40.15       41.19     10.60 o
  -9   0   7      152.21      190.12     14.85 o
  -7   0   7       21.78       13.84      9.18 o
  -5   0   7       11.94       16.77      3.88 o
  -3   0   7     3447.14     3217.79     47.49 o
  -1   0   7    20286.99    20304.64    331.49 o
   1   0   7     1890.95     2204.43     48.13 o
   3   0   7       44.18       54.45      7.76 o
   5   0   7      843.31      832.92     35.06 o
   7   0   7       16.39        8.16      6.78 o
   9   0   7        9.16       -2.19      7.79 o
 -10   1   7      132.19      156.49     10.62 o
  -9   1   7      168.43      197.79     12.16 o
  -8   1   7        0.80        5.28      6.28 o
  -7   1   7      214.72      247.86     15.79 o
  -6   1   7        4.88       -3.12      3.12 o
  -5   1   7      317.60      372.30      7.84 o
  -4   1   7      209.99      195.22      5.06 o
  -3   1   7      958.54      851.03     11.17 o
  -2   1   7        9.22        0.18      1.50 o
  -1   1   7     1585.80     1444.91     21.66 o
   0   1   7      139.45      112.94      5.64 o
   1   1   7     2870.02     3032.86     40.75 o
   2   1   7       68.34       40.44      4.73 o
   3   1   7      336.27      312.56      6.84 o
   4   1   7       61.06       55.84      3.58 o
   5   1   7      153.23      136.00      8.51 o
   6   1   7       10.50        9.61      4.19 o
   7   1   7      276.68      272.15     11.30 o
   8   1   7        5.55        2.50      4.91 o
   9   1   7        0.00       -4.03      6.14 o
 -10   2   7        1.19       -9.82      9.82 o
  -9   2   7       10.68       11.72      7.86 o
  -8   2   7       10.86       15.70      6.68 o
  -7   2   7       31.42       43.17      8.09 o
  -6   2   7      387.97      352.37     11.77 o
  -5   2   7      383.52      381.33      7.54 o
  -4   2   7      868.86      815.13     11.58 o
  -3   2   7      716.58      625.45      8.86 o
  -2   2   7      157.80      140.17      5.04 o
  -1   2   7     5773.35     5545.06     64.89 o
   0   2   7      784.26     1007.28     14.22 o
   1   2   7      642.59      760.56     18.66 o
   2   2   7      184.47      176.91     17.11 o
   3   2   7      605.90      548.66     10.35 o
   4   2   7        0.06       -2.36      2.36 o
   5   2   7      158.13      150.78      9.02 o
   6   2   7       10.61        7.93      4.26 o
   7   2   7        5.79       -1.30      4.54 o
   8   2   7        0.47       -4.86      4.86 o
   9   2   7        0.01       -5.56     11.06 o
 -10   3   7       14.24        8.08      8.59 o
  -9   3   7        2.55       -5.94      8.70 o
  -8   3   7        1.08       -1.70      6.29 o
  -7   3   7       36.78       25.28      6.59 o
  -6   3   7      116.10      107.21      6.30 o
  -5   3   7      241.41      183.63      5.41 o
  -4   3   7     1780.24     1737.52     21.23 o
  -3   3   7     2004.96     1979.91     23.02 o
  -2   3   7     2286.31     2553.21     23.92 o
  -1   3   7      436.61      482.32     10.06 o
   0   3   7      147.16      145.23      4.46 o
   1   3   7      826.78      881.92     31.34 o
   2   3   7     1842.72     1960.35     43.33 o
   3   3   7      192.54      191.09      5.35 o
   4   3   7      179.51      188.18      6.27 o
   5   3   7       45.32       53.59      8.03 o
   6   3   7       23.58       23.00      4.55 o
   7   3   7       31.39       31.23      6.89 o
   8   3   7        0.90       -5.32      5.70 o
 -10   4   7       11.48       10.50      8.53 o
  -9   4   7       15.16       17.38     10.35 o
  -8   4   7       23.64       41.92      8.45 o
  -7   4   7       26.84       22.02      6.51 o
  -6   4   7      294.34      285.06     10.16 o
  -5   4   7      531.40      504.63      8.94 o
  -4   4   7      266.57      252.31      7.14 o
  -3   4   7        5.11       12.83      1.72 o
  -2   4   7      187.12      176.45      3.33 o
  -1   4   7      166.74      210.60      2.90 o
   0   4   7      277.98      225.78      3.85 o
   1   4   7     5242.92     5498.16     79.04 o
   2   4   7       44.08       35.26      2.60 o
   3   4   7      265.94      254.11      6.43 o
   4   4   7      626.43      559.96     11.65 o
   5   4   7        0.01       -1.19      3.71 o
   6   4   7       12.32        8.13      4.50 o
   7   4   7       76.71       61.72      6.17 o
   8   4   7        5.60        6.80      6.69 o
 -10   5   7       27.16       28.26     16.86 o
  -9   5   7      125.82      118.13     14.00 o
  -8   5   7      106.58      118.97     13.96 o
  -7   5   7      122.49      144.52      9.25 o
  -6   5   7      408.18      398.12     15.48 o
  -5   5   7      134.70      136.20      4.41 o
  -4   5   7     1473.91     1459.05     17.27 o
  -3   5   7      134.75      104.64      3.03 o
  -2   5   7        0.45       18.73      1.51 o
  -1   5   7       29.13       50.08      1.52 o
   0   5   7      546.10      468.63      6.45 o
   1   5   7       13.84        6.05      1.44 o
   2   5   7      476.23      590.51     17.27 o
   3   5   7      570.64      511.87     10.33 o
   4   5   7        5.37       10.59      3.22 o
   5   5   7     1443.64     1316.43     23.38 o
   6   5   7        2.54       -3.88      3.88 o
   7   5   7      257.67      266.54     10.15 o
   8   5   7        1.40        4.95      5.15 o
 -10   6   7        0.00       16.22      8.58 o
  -9   6   7       94.53      101.01     10.11 o
  -8   6   7       27.22        8.33      8.02 o
  -7   6   7        0.58       -0.89      5.04 o
  -6   6   7      154.97      128.50      5.59 o
  -5   6   7        2.14        0.57      2.29 o
  -4   6   7       49.07       40.19      2.75 o
  -3   6   7      318.61      227.62      4.22 o
  -2   6   7     1067.40     1202.06     11.85 o
  -1   6   7      795.00      687.33      7.23 o
   0   6   7     2259.10     2419.56     27.60 o
   1   6   7      139.21      166.46      3.77 o
   2   6   7      142.29      155.98      6.28 o
   3   6   7      663.90      662.79     12.69 o
   4   6   7        6.91       17.25      3.46 o
   5   6   7      617.75      622.46     13.99 o
   6   6   7       35.15       39.15      6.58 o
   7   6   7        9.93       10.91      5.57 o
   8   6   7        0.08        0.50      5.31 o
 -10   7   7       66.85       95.55     18.55 o
  -9   7   7       77.27       84.24     13.92 o
  -8   7   7        4.40       -0.33      6.42 o
  -7   7   7       72.11       64.46      6.90 o
  -6   7   7      438.62      477.72     13.26 o
  -5   7   7       35.06       24.79      2.81 o
  -4   7   7      166.39      180.68      4.77 o
  -3   7   7        0.47        0.50      1.76 o
  -2   7   7      226.79      223.54      4.14 o
  -1   7   7     2118.46     1851.68     17.08 o
   0   7   7      696.84      746.74      7.38 o
   1   7   7      892.03      836.63     11.98 o
   2   7   7       60.94       64.58      3.22 o
   3   7   7       24.43       27.52      3.25 o
   4   7   7      296.76      262.30      7.93 o
   5   7   7      143.76      144.52      6.98 o
   6   7   7        6.01        0.64      4.37 o
   7   7   7       80.03       92.46      7.03 o
   8   7   7       17.22       12.97      5.68 o
 -10   8   7       17.26       14.58      8.69 o
  -9   8   7       22.86       35.39      8.51 o
  -8   8   7       91.33       84.09      9.04 o
  -7   8   7       61.23       42.49      6.48 o
  -6   8   7       62.58       78.90      8.17 o
  -5   8   7      447.06      479.79     16.50 o
  -4   8   7        7.61        3.43      2.12 o
  -3   8   7       98.96       90.91      2.89 o
  -2   8   7        0.16        3.71      1.32 o
  -1   8   7     1924.10     1957.10     18.11 o
   0   8   7       61.34      114.92      2.52 o
   1   8   7      464.67      571.28      9.82 o
   2   8   7      573.07      583.42     10.52 o
   3   8   7      560.05      506.15      9.81 o
   4   8   7       15.31       16.95      4.57 o
   5   8   7       46.79       45.02      7.48 o
   6   8   7      427.37      433.86     12.92 o
   7   8   7      100.01      111.56      7.44 o
   8   8   7        0.90       -3.14      5.38 o
 -10   9   7        0.32       -3.55      9.56 o
  -9   9   7        1.06       -7.33      7.33 o
  -8   9   7       19.60       20.81      6.94 o
  -7   9   7       62.63       61.57      7.71 o
  -6   9   7       20.23       23.47      5.56 o
  -5   9   7      845.03      847.30     15.76 o
  -4   9   7        9.40       15.62      2.44 o
  -3   9   7      486.59      473.02      8.48 o
  -2   9   7       65.77       58.26      2.51 o
  -1   9   7      564.17      717.51      7.95 o
   0   9   7      432.22      509.82      6.04 o
   1   9   7      612.37      575.16      6.82 o
   2   9   7      191.40      199.61      7.56 o
   3   9   7     2044.85     1909.38     27.36 o
   4   9   7      111.69      131.27      5.65 o
   5   9   7       18.48        9.80      4.19 o
   6   9   7        9.17        6.10      4.50 o
   7   9   7       17.55       21.74      5.59 o
   8   9   7       37.76       26.91      8.02 o
  -9  10   7        1.79       -7.09      7.09 o
  -8  10   7        0.25       -5.82      5.82 o
  -7  10   7      402.86      405.06     13.39 o
  -6  10   7       49.70       47.60      6.25 o
  -5  10   7      672.40      645.44     14.42 o
  -4  10   7        8.51       14.19      2.58 o
  -3  10   7      233.39      304.89      5.25 o
  -2  10   7      136.11      135.46      3.41 o
  -1  10   7       56.22       68.85      2.46 o
   0  10   7        0.97       -0.65      1.30 o
   1  10   7      592.08      595.89      7.22 o
   2  10   7        4.37        3.60      1.55 o
   3  10   7      209.31      210.63      5.45 o
   4  10   7       39.39       36.94      3.87 o
   5  10   7       79.47       82.45      5.74 o
   6  10   7       12.51        5.11      4.37 o
   7  10   7       34.77       31.49      6.95 o
   8  10   7        7.08       16.03      7.30 o
  -9  11   7       78.36       66.34      9.89 o
  -8  11   7      226.75      224.46     11.26 o
  -7  11   7       28.20       28.19      6.55 o
  -6  11   7       81.21       83.38     12.44 o
  -5  11   7       91.14       85.13      6.89 o
  -4  11   7        2.26        8.77      2.66 o
  -3  11   7      347.49      344.37      5.77 o
  -2  11   7       98.77       76.48      2.56 o
  -1  11   7      294.46      293.67      4.69 o
   0  11   7      281.93      320.33      4.56 o
   1  11   7        4.06        4.07      1.70 o
   2  11   7      533.48      474.95      6.43 o
   3  11   7      386.31      366.16      8.63 o
   4  11   7       17.28       16.42      2.48 o
   5  11   7       32.91       41.93      5.31 o
   6  11   7       40.43       46.13      8.11 o
   7  11   7       36.16       52.58      7.64 o
   8  11   7       11.32        9.25      7.23 o
  -9  12   7        1.23       11.21      8.22 o
  -8  12   7        7.12       11.01      6.82 o
  -7  12   7      259.19      213.35     10.45 o
  -6  12   7       72.67       91.79      7.36 o
  -5  12   7      134.00      137.09      7.52 o
  -4  12   7      590.80      643.19     13.57 o
  -3  12   7     1441.82     1425.94     19.42 o
  -2  12   7       50.41       37.02      1.91 o
  -1  12   7       10.94       19.12      1.85 o
   0  12   7       14.62       11.78      1.66 o
   1  12   7        0.24       -1.70      1.70 o
   2  12   7      206.92      154.75      3.94 o
   3  12   7      696.96      664.60      9.94 o
   4  12   7      236.68      211.47      4.88 o
   5  12   7       58.83       48.70      3.37 o
   6  12   7        6.61        7.56      6.48 o
   7  12   7        8.00        2.56      6.39 o
   8  12   7        1.91        9.04      7.41 o
  -9  13   7       69.28       65.45      8.92 o
  -8  13   7      155.53      171.60     10.66 o
  -7  13   7       31.13       34.62      7.05 o
  -6  13   7       15.75       13.47      6.80 o
  -5  13   7        0.04       -1.88      4.83 o
  -4  13   7      620.59      645.31     15.36 o
  -3  13   7      356.92      368.39      6.16 o
  -2  13   7       27.74       18.25      1.97 o
  -1  13   7      343.57      295.95      5.31 o
   0  13   7       16.05       15.09      2.11 o
   1  13   7      530.74      486.17      6.61 o
   2  13   7        7.99       10.89      2.31 o
   3  13   7      743.67      794.10     11.11 o
   4  13   7        7.09        4.21      2.80 o
   5  13   7       29.57       37.38      3.05 o
   6  13   7        7.86        3.25      5.64 o
   7  13   7       10.16        7.73      6.37 o
  -9  14   7        3.57       -6.91      6.91 o
  -8  14   7      239.39      297.50     13.54 o
  -7  14   7       54.21       50.80      7.43 o
  -6  14   7      215.52      205.87     10.16 o
  -5  14   7      177.26      167.29      8.67 o
  -4  14   7      249.73      221.45      7.18 o
  -3  14   7        5.74        5.77      2.41 o
  -2  14   7        5.24       -0.16      1.99 o
  -1  14   7      533.84      486.85      7.72 o
   0  14   7     1326.85     1324.01     13.69 o
   1  14   7     1760.84     1715.86     17.02 o
   2  14   7       54.12       74.15      3.45 o
   3  14   7      443.07      451.20      7.72 o
   4  14   7        0.04       -2.27      3.05 o
   5  14   7        0.41       -2.11      3.31 o
   6  14   7        7.65        7.53      4.31 o
   7  14   7        6.62        2.60      6.42 o
  -9  15   7        0.03       -6.97      6.97 o
  -8  15   7        0.52       -3.97      6.87 o
  -7  15   7        8.70       11.54      6.57 o
  -6  15   7       14.46       34.60      6.51 o
  -5  15   7      314.89      319.07     15.82 o
  -4  15   7       52.99       53.36      4.62 o
  -3  15   7      233.48      209.38      8.10 o
  -2  15   7        5.68        7.87      2.81 o
  -1  15   7     1157.70     1169.56     15.18 o
   0  15   7        6.41       12.27      2.22 o
   1  15   7        9.04       17.17      2.55 o
   2  15   7       24.61       33.42      3.72 o
   3  15   7     1902.85     1824.07     24.62 o
   4  15   7       39.22       34.95      4.20 o
   5  15   7      162.36      169.26      7.81 o
   6  15   7        5.64        8.11      4.65 o
   7  15   7        5.48        8.57      7.04 o
  -8  16   7       19.69       11.52      7.58 o
  -7  16   7      146.05      161.07     10.19 o
  -6  16   7        2.04       14.21      6.26 o
  -5  16   7      421.64      422.30     13.57 o
  -4  16   7      110.32      129.15      7.08 o
  -3  16   7        8.56        6.04      3.64 o
  -2  16   7        0.30       -2.70      2.70 o
  -1  16   7        0.09        3.28      2.84 o
   0  16   7        2.43       -2.01      2.77 o
   1  16   7     1932.43     1762.25     26.53 o
   2  16   7      549.31      514.88     12.49 o
   3  16   7       13.37       20.32      4.21 o
   4  16   7       20.15       23.81      4.08 o
   5  16   7      142.70      138.00      7.77 o
   6  16   7       63.61       44.85      5.71 o
   7  16   7       25.47        6.02      7.07 o
  -8  17   7        9.79       17.66      7.66 o
  -7  17   7        0.72       -0.30      6.64 o
  -6  17   7      177.90      149.35     14.29 o
  -5  17   7        9.12        0.46      5.60 o
  -4  17   7        0.92       -4.34      4.34 o
  -3  17   7      566.64      512.35     12.48 o
  -2  17   7      186.94      177.07      5.87 o
  -1  17   7      520.04      528.99      9.83 o
   0  17   7       95.13       96.88      4.65 o
   1  17   7      255.26      224.07      9.12 o
   2  17   7      101.54      119.91      6.56 o
   3  17   7       23.79       21.95      4.16 o
   4  17   7        0.53        4.29      3.97 o
   5  17   7       10.94        5.27      5.01 o
   6  17   7        0.13        0.60      5.03 o
   7  17   7        0.40        1.81      8.88 o
  -8  18   7        0.17        2.38      7.42 o
  -7  18   7       61.55       65.93      8.46 o
  -6  18   7        1.20        3.18      6.17 o
  -5  18   7       43.96       64.67      7.15 o
  -4  18   7      138.19      135.35      8.16 o
  -3  18   7      993.08     1057.84     18.01 o
  -2  18   7        0.44        3.77      3.58 o
  -1  18   7      137.42      139.43      5.49 o
   0  18   7      129.09      111.62      5.29 o
   1  18   7        1.11       -2.34      3.61 o
   2  18   7        0.37       -4.01      4.01 o
   3  18   7        9.11       10.35      4.21 o
   4  18   7       72.93       99.70      5.93 o
   5  18   7       65.16       76.94      6.77 o
   6  18   7        0.06       -1.83      5.31 o
  -8  19   7       34.88       50.16     10.20 o
  -7  19   7       44.53       43.01     13.21 o
  -6  19   7       15.86       17.08      6.75 o
  -5  19   7        6.46        5.24      5.88 o
  -4  19   7      237.19      228.53     10.58 o
  -3  19   7        0.64       -0.26      4.97 o
  -2  19   7        6.16       19.83      4.53 o
  -1  19   7      385.47      410.05      9.04 o
   0  19   7      510.93      456.68     10.96 o
   1  19   7       76.38       64.84      5.82 o
   2  19   7        0.64        1.62      4.26 o
   3  19   7        7.85        7.10      4.32 o
   4  19   7        0.29       -4.11      4.11 o
   5  19   7      162.59      180.66     12.36 o
   6  19   7       13.40        1.85      5.42 o
  -7  20   7       20.53       20.70      7.71 o
  -6  20   7      118.28      123.56      9.64 o
  -5  20   7        7.53        7.60      6.20 o
  -4  20   7       17.17       16.99      5.26 o
  -3  20   7      169.70      183.49      7.55 o
  -2  20   7      143.47      169.23      7.23 o
  -1  20   7      232.09      207.84      8.56 o
   0  20   7       67.89       75.68      7.58 o
   1  20   7      511.39      473.94     12.75 o
   2  20   7        0.79       -2.20      3.90 o
   3  20   7      118.07      100.96      6.18 o
   4  20   7       25.67       25.63      5.07 o
   5  20   7       14.23        4.42      4.83 o
   6  20   7        0.02       -5.35      5.35 o
  -7  21   7       17.16       14.19      7.98 o
  -6  21   7       16.63        1.94      6.76 o
  -5  21   7      162.70      174.79     10.33 o
  -4  21   7        4.74       -2.10      4.85 o
  -3  21   7        7.55       18.65      5.24 o
  -2  21   7       90.68       90.86      6.22 o
  -1  21   7        0.08        0.71      4.75 o
   0  21   7       18.18       21.12      4.33 o
   1  21   7       99.62       61.84      5.94 o
   2  21   7      117.77      148.76      7.08 o
   3  21   7      194.95      214.58      8.68 o
   4  21   7        3.15       -4.45      4.45 o
   5  21   7        1.38        6.56      5.11 o
  -6  22   7       14.08       13.19      7.39 o
  -5  22   7        7.98       -2.98      6.36 o
  -4  22   7       33.18       29.45      6.07 o
  -3  22   7       91.34       89.79      6.99 o
  -2  22   7      122.73      134.37      8.54 o
  -1  22   7      394.79      323.12     12.65 o
   0  22   7        2.74        5.50      4.06 o
   1  22   7       32.26       27.00      6.16 o
   2  22   7       89.98      109.89      8.24 o
   3  22   7       57.06       58.44      6.09 o
   4  22   7       31.45       43.17      5.81 o
   5  22   7        6.43        8.47      5.19 o
  -6  23   7        0.06       -7.66      7.66 o
  -5  23   7        2.11       -5.56      5.56 o
  -4  23   7       46.93       56.26      7.30 o
  -3  23   7        0.06        7.93      5.25 o
  -2  23   7       10.60       19.11      6.75 o
  -1  23   7      180.61      211.28     14.17 o
   0  23   7       57.26       64.37      8.06 o
   1  23   7       53.29       42.77      5.87 o
   2  23   7       90.99       96.66      7.56 o
   3  23   7        0.07       -4.31      4.65 o
   4  23   7       75.37       78.82      8.34 o
  -5  24   7        0.12       -6.80      6.80 o
  -4  24   7       10.82        7.94      6.75 o
  -3  24   7      259.38      272.98     14.04 o
  -2  24   7       47.52       49.72     10.27 o
  -1  24   7       11.81       27.71      9.02 o
   0  24   7        6.92        4.59      7.87 o
   1  24   7       43.57       49.09      5.68 o
   2  24   7       35.87       17.82      5.11 o
   3  24   7      103.95       99.94      7.72 o
   4  24   7       18.15       27.49      7.36 o
  -5  25   7        1.26       -1.67      7.05 o
  -4  25   7        0.14        1.80      6.65 o
  -3  25   7       21.06       47.18     14.82 o
  -2  25   7        1.26        0.07      8.55 o
  -1  25   7      150.19      149.09     12.95 o
   0  25   7        0.91       -6.70      7.91 o
   1  25   7        2.88        6.66     11.62 o
   2  25   7       10.67       12.31      6.58 o
   3  25   7       37.40       44.71      7.84 o
  -4  26   7        7.67        9.49      9.53 o
  -3  26   7        4.85       13.57      9.92 o
  -2  26   7      377.24      398.07     20.28 o
  -1  26   7      104.55      104.64     21.74 o
   0  26   7       64.96       56.01     13.60 o
   1  26   7        0.86       -7.87      7.87 o
   2  26   7       51.11       53.83     12.49 o
  -3  27   7        6.52        5.65     10.24 o
  -2  27   7       21.40       35.12     11.04 o
  -1  27   7       20.11       16.91     10.10 o
   0  27   7       24.58       12.34      9.62 o
   1  27   7       63.42       73.03     11.23 o
  -1  28   7       21.79       25.92     10.75 o
   0  28   7       78.88       68.10     16.28 o
 -10   0   8       35.09       30.08     11.33 o
  -8   0   8      339.90      394.13     26.15 o
  -6   0   8      841.43      738.59     22.38 o
  -4   0   8     5320.19     5759.77     86.82 o
  -2   0   8     1614.56     1899.18     31.73 o
   0   0   8     4041.29     4640.84     78.41 o
   2   0   8      166.10      169.59     12.17 o
   4   0   8       20.84       11.33      3.94 o
   6   0   8      279.62      232.58     22.22 o
   8   0   8       12.60       15.64      8.97 o
 -10   1   8       74.41       88.63      9.37 o
  -9   1   8       45.11       49.38     15.98 o
  -8   1   8      230.99      256.78     15.67 o
  -7   1   8       15.36        7.57      7.01 o
  -6   1   8       31.24       24.35      4.33 o
  -5   1   8       47.58       32.20      3.19 o
  -4   1   8      169.89       95.12      3.49 o
  -3   1   8      773.81      774.52      9.79 o
  -2   1   8     2540.15     2423.89     22.71 o
  -1   1   8      441.84      546.85     10.35 o
   0   1   8     5329.64     5893.91     69.48 o
   1   1   8     1093.85     1044.92     18.66 o
   2   1   8       19.88       23.85      4.63 o
   3   1   8        0.67       -2.20      2.20 o
   4   1   8       64.05       66.85      3.89 o
   5   1   8       45.21       40.15      4.40 o
   6   1   8      221.51      217.24      8.84 o
   7   1   8        0.12       -4.95      4.95 o
   8   1   8        3.08       -2.97      4.85 o
 -10   2   8       30.47       27.08      7.94 o
  -9   2   8      170.95      166.18     17.00 o
  -8   2   8       13.04       13.03      6.93 o
  -7   2   8       37.05       33.81      7.97 o
  -6   2   8       15.03        5.87      3.76 o
  -5   2   8      975.20      946.91     13.61 o
  -4   2   8     1960.05     1718.71     19.36 o
  -3   2   8      135.62      130.84      3.89 o
  -2   2   8     2260.44     1865.96     18.84 o
  -1   2   8     3068.99     3282.53     39.42 o
   0   2   8        6.84       10.76      2.38 o
   1   2   8      639.40      699.29     16.11 o
   2   2   8      853.25     1050.01     39.96 o
   3   2   8      133.33      131.23      7.06 o
   4   2   8      291.07      231.72      6.83 o
   5   2   8       15.87        8.87      3.98 o
   6   2   8        0.90       -4.17      4.17 o
   7   2   8        7.12        8.65      4.68 o
   8   2   8        2.52        0.89      4.95 o
 -10   3   8       14.63       14.00      8.67 o
  -9   3   8        6.29       -4.63      7.16 o
  -8   3   8       12.76        5.26      6.66 o
  -7   3   8      234.64      213.96     11.25 o
  -6   3   8      114.22      106.65     12.35 o
  -5   3   8      173.68      170.73      5.59 o
  -4   3   8      823.70      714.14      9.42 o
  -3   3   8       24.97       38.50      3.28 o
  -2   3   8     2706.01     2620.08     24.56 o
  -1   3   8      735.94      629.82      9.81 o
   0   3   8     3079.47     3266.81     44.05 o
   1   3   8      123.77      131.71      6.64 o
   2   3   8      374.03      351.37     12.73 o
   3   3   8       21.43       17.63      2.34 o
   4   3   8       16.04       13.61      3.21 o
   5   3   8      593.86      565.87     12.88 o
   6   3   8        0.18       -4.59      4.59 o
   7   3   8       12.81        8.92      4.81 o
   8   3   8        6.10       -4.95      4.95 o
 -10   4   8        1.25       -2.06      8.09 o
  -9   4   8       32.83       33.48      8.41 o
  -8   4   8        0.07       -2.72      6.46 o
  -7   4   8       45.65       53.71      8.30 o
  -6   4   8        0.39        9.63      6.35 o
  -5   4   8      469.22      443.67      8.50 o
  -4   4   8        1.37       11.06      2.35 o
  -3   4   8     3890.47     4022.90     53.63 o
  -2   4   8     3101.46     3142.27     29.20 o
  -1   4   8     2330.07     2194.88     27.62 o
   0   4   8     1370.41     1377.16     16.54 o
   1   4   8      197.58      211.11     10.65 o
   2   4   8       10.60        4.42      1.61 o
   3   4   8      157.16      179.39      6.51 o
   4   4   8      340.12      284.63      8.11 o
   5   4   8      185.00      169.53     10.47 o
   6   4   8      189.25      179.33      8.17 o
   7   4   8        1.26       -2.27      4.48 o
   8   4   8        3.86        2.44      5.18 o
 -10   5   8       18.95       25.37      9.07 o
  -9   5   8       25.13       22.52      8.15 o
  -8   5   8       49.32       51.70      7.96 o
  -7   5   8      766.65      749.02     20.52 o
  -6   5   8      204.80      232.48      9.61 o
  -5   5   8      643.48      731.71     13.93 o
  -4   5   8     1765.45     1965.22     20.13 o
  -3   5   8      829.24      829.48     12.40 o
  -2   5   8      235.42      187.37      4.50 o
  -1   5   8     2743.12     2924.14     30.56 o
   0   5   8     1291.11     1469.82     17.64 o
   1   5   8      490.88      494.17      7.98 o
   2   5   8       53.57       55.95      5.51 o
   3   5   8      364.38      325.05      7.87 o
   4   5   8     1138.85     1117.51     19.85 o
   5   5   8        2.39        9.84      4.10 o
   6   5   8       86.75       74.71      5.91 o
   7   5   8       16.06        8.74      4.79 o
   8   5   8        1.15       -2.29      5.06 o
 -10   6   8        6.43        6.53      9.77 o
  -9   6   8        3.61        9.17     10.41 o
  -8   6   8      204.17      252.91     13.14 o
  -7   6   8        0.00        3.49      5.41 o
  -6   6   8      163.98      170.04     10.90 o
  -5   6   8       23.85       17.19      2.80 o
  -4   6   8       36.59       30.73      3.33 o
  -3   6   8       26.27       22.57      2.63 o
  -2   6   8      130.67      132.34      5.38 o
  -1   6   8     3165.94     3408.14     28.59 o
   0   6   8      109.40      108.97      3.51 o
   1   6   8      113.31      109.81      5.10 o
   2   6   8      511.69      487.00     11.80 o
   3   6   8      936.10      991.62     20.66 o
   4   6   8        0.07       -2.69      3.38 o
   5   6   8       11.19       17.86      4.19 o
   6   6   8      181.14      170.72      7.94 o
   7   6   8       12.37       18.68      5.24 o
   8   6   8       74.02       84.98      7.46 o
 -10   7   8       72.46      101.33     11.11 o
  -9   7   8       15.60       17.78      7.88 o
  -8   7   8        3.18       -6.27      6.27 o
  -7   7   8      230.28      225.90     10.37 o
  -6   7   8      300.31      311.49     10.82 o
  -5   7   8      853.15      776.85     13.25 o
  -4   7   8        2.83        0.86      2.04 o
  -3   7   8      126.33      111.55      3.62 o
  -2   7   8     2146.77     2060.70     19.16 o
  -1   7   8     2314.13     2318.06     21.21 o
   0   7   8      608.63      564.31     15.22 o
   1   7   8      178.35      193.99      5.54 o
   2   7   8        2.61       -2.04      2.45 o
   3   7   8      106.77       96.69      5.82 o
   4   7   8      365.98      346.50      9.44 o
   5   7   8        8.87       10.66      4.06 o
   6   7   8        4.02       11.12      4.60 o
   7   7   8        0.76        4.54      4.90 o
   8   7   8        1.24        2.48      5.52 o
 -10   8   8        0.09        5.20      8.50 o
  -9   8   8      165.11      163.28     11.94 o
  -8   8   8       38.95       40.97      8.69 o
  -7   8   8        6.80        1.32      5.45 o
  -6   8   8       24.43       22.99      5.62 o
  -5   8   8      842.94      800.17     18.27 o
  -4   8   8       17.61        7.06      2.37 o
  -3   8   8      106.74      124.81      3.89 o
  -2   8   8      479.31      470.89      6.38 o
  -1   8   8      124.78      130.54      3.02 o
   0   8   8      964.41      964.87     11.58 o
   1   8   8      766.97      823.05     13.20 o
   2   8   8      303.47      257.01     11.27 o
   3   8   8       66.43       77.38      5.14 o
   4   8   8      395.24      360.50      9.94 o
   5   8   8      144.32      138.54      6.85 o
   6   8   8       71.12       76.11      6.26 o
   7   8   8       33.93       49.35      6.25 o
   8   8   8       16.41       20.46      8.97 o
 -10   9   8        8.13       21.47     10.85 o
  -9   9   8        0.12       -3.19      7.70 o
  -8   9   8        0.25       -5.76      6.17 o
  -7   9   8       47.37       51.93      6.81 o
  -6   9   8      216.03      208.85      9.56 o
  -5   9   8      365.05      387.09     11.45 o
  -4   9   8      501.02      529.62      8.62 o
  -3   9   8      335.60      358.93      6.13 o
  -2   9   8       23.33       35.66      2.08 o
  -1   9   8     1006.72     1041.20     10.68 o
   0   9   8       26.01       30.41      1.66 o
   1   9   8       58.70       45.28      3.10 o
   2   9   8     1752.46     1695.42     31.83 o
   3   9   8        6.90        4.86      3.10 o
   4   9   8      275.38      290.08      8.21 o
   5   9   8      100.10       91.35      6.76 o
   6   9   8       18.38       17.06      4.97 o
   7   9   8       59.55       65.25      6.97 o
   8   9   8       47.90       55.24      8.45 o
  -9  10   8       32.17       28.81      8.77 o
  -8  10   8       33.63       34.30      7.29 o
  -7  10   8       25.89       29.70      6.39 o
  -6  10   8       72.81       69.70      6.70 o
  -5  10   8      253.71      229.88      9.85 o
  -4  10   8        1.96       -1.83      2.36 o
  -3  10   8        2.09       -1.93      1.93 o
  -2  10   8        0.34        3.41      1.59 o
  -1  10   8       30.54       28.95      2.02 o
   0  10   8        1.90        1.06      1.45 o
   1  10   8      437.48      418.32      6.06 o
   2  10   8     1224.15     1169.22     23.82 o
   3  10   8        0.08        1.39      3.17 o
   4  10   8     1169.88     1072.55     17.97 o
   5  10   8        0.25       -0.39      3.93 o
   6  10   8        6.80       -5.93      6.15 o
   7  10   8        7.76        6.68      6.11 o
   8  10   8        0.35        2.00      6.97 o
  -9  11   8       13.52        4.61      8.09 o
  -8  11   8        2.91       -1.15      6.31 o
  -7  11   8      233.14      228.24     10.81 o
  -6  11   8        2.18       -2.39      5.25 o
  -5  11   8      320.68      277.26     10.22 o
  -4  11   8     1414.86     1419.34     33.88 o
  -3  11   8       18.55       26.19      2.44 o
  -2  11   8      183.64      163.42      4.06 o
  -1  11   8      103.91       99.87      3.08 o
   0  11   8      186.87      185.25      3.75 o
   1  11   8       62.44       77.39      3.04 o
   2  11   8     1178.21     1031.03     17.86 o
   3  11   8      196.99      181.21      7.47 o
   4  11   8       63.68       57.66      4.73 o
   5  11   8       39.67       33.37      4.91 o
   6  11   8        2.71       -1.76      4.37 o
   7  11   8        5.11       10.06      6.65 o
  -9  12   8        3.91        0.78      7.82 o
  -8  12   8      250.42      276.77     12.59 o
  -7  12   8        1.85       -2.21      5.90 o
  -6  12   8      185.87      187.57      9.24 o
  -5  12   8       33.36       27.85      5.32 o
  -4  12   8      378.11      375.71     11.28 o
  -3  12   8      174.72      214.62      5.37 o
  -2  12   8      607.99      550.89      7.55 o
  -1  12   8      141.69      152.08      3.99 o
   0  12   8     2430.07     2360.31     22.04 o
   1  12   8      268.79      198.85      5.52 o
   2  12   8        1.21       -0.11      2.18 o
   3  12   8       46.97       60.12      5.06 o
   4  12   8       83.65       78.38      5.13 o
   5  12   8        0.30       -3.94      3.94 o
   6  12   8       58.09       53.72      7.29 o
   7  12   8        0.08        3.59      6.47 o
  -9  13   8       13.00        1.01      7.24 o
  -8  13   8       11.05       32.77      7.93 o
  -7  13   8      146.47      162.17      9.81 o
  -6  13   8      174.42      173.43      9.25 o
  -5  13   8        1.45       -2.62      6.51 o
  -4  13   8       62.95       63.18      4.64 o
  -3  13   8        3.38       -0.53      2.46 o
  -2  13   8      452.72      433.79      7.26 o
  -1  13   8        4.67        0.13      2.02 o
   0  13   8       74.51       78.06      2.97 o
   1  13   8       73.29       61.85      2.83 o
   2  13   8      124.52      116.47      4.42 o
   3  13   8        0.36       -2.12      2.45 o
   4  13   8       31.97       38.50      5.76 o
   5  13   8      115.27      124.19      6.93 o
   6  13   8        2.21       -5.45      5.45 o
   7  13   8        4.84       15.94      6.95 o
  -9  14   8       64.35       74.11      9.35 o
  -8  14   8       12.90       13.06      7.40 o
  -7  14   8       59.20       72.34      8.28 o
  -6  14   8        0.02        9.08      6.03 o
  -5  14   8       19.89       21.74      5.47 o
  -4  14   8       74.32       75.59      4.86 o
  -3  14   8      531.45      566.19      9.80 o
  -2  14   8      325.00      314.87      6.35 o
  -1  14   8      121.06      130.52      3.76 o
   0  14   8       88.69      108.03      3.36 o
   1  14   8        0.52       -1.49      2.22 o
   2  14   8       77.30       79.53      3.60 o
   3  14   8        0.41        1.13      2.58 o
   4  14   8      339.31      340.87      9.25 o
   5  14   8       51.69       46.38      6.59 o
   6  14   8       12.07        9.93      6.38 o
   7  14   8        5.24       10.16      9.74 o
  -8  15   8       27.69       29.87      7.89 o
  -7  15   8      193.81      222.09     18.61 o
  -6  15   8      795.82      831.08     19.86 o
  -5  15   8      192.44      191.74      9.53 o
  -4  15   8     1379.65     1249.92     19.14 o
  -3  15   8      214.73      171.99      6.85 o
  -2  15   8       64.91       55.37      3.83 o
  -1  15   8      453.73      431.29      7.95 o
   0  15   8       41.94       24.24      2.59 o
   1  15   8       32.13       64.03      3.53 o
   2  15   8     1725.71     1673.83     30.71 o
   3  15   8       50.35       51.66      3.29 o
   4  15   8      254.76      247.15      6.03 o
   5  15   8        5.96        9.46      5.71 o
   6  15   8        2.58        3.15      6.08 o
   7  15   8        0.11        2.80      6.84 o
  -8  16   8        0.18       12.14      7.43 o
  -7  16   8       41.15       40.54      7.70 o
  -6  16   8       33.72       40.14      7.14 o
  -5  16   8        4.48        4.91      5.36 o
  -4  16   8       23.39       27.42      5.19 o
  -3  16   8       45.76       48.15      4.91 o
  -2  16   8      867.79      771.78     12.46 o
  -1  16   8        0.44       -0.54      2.87 o
   0  16   8       17.05       18.85      3.81 o
   1  16   8      249.12      241.84      7.72 o
   2  16   8       10.22        1.55      3.84 o
   3  16   8       13.79       11.85      3.21 o
   4  16   8      243.46      285.12      7.84 o
   5  16   8        6.55       10.40      6.29 o
   6  16   8       51.53       49.49      7.83 o
  -8  17   8        0.01       -1.15      7.35 o
  -7  17   8       71.85       68.66     11.25 o
  -6  17   8       51.16       20.02      7.53 o
  -5  17   8        9.70        8.68      5.83 o
  -4  17   8      256.18      251.29      9.71 o
  -3  17   8       55.27       61.99      5.27 o
  -2  17   8     1052.79     1059.61     15.76 o
  -1  17   8      139.82      138.85      5.72 o
   0  17   8       48.69       46.16      4.48 o
   1  17   8       36.64       35.08      4.37 o
   2  17   8      325.45      267.65      9.00 o
   3  17   8       26.08       27.01      4.08 o
   4  17   8        9.86       14.82      4.73 o
   5  17   8       25.47       17.84      4.75 o
   6  17   8       13.66        2.03      6.60 o
  -8  18   8       69.52       73.49      9.88 o
  -7  18   8        0.16       -6.63      6.63 o
  -6  18   8        4.82       -3.94      5.94 o
  -5  18   8      150.50      115.06      8.58 o
  -4  18   8        3.68        6.26      4.42 o
  -3  18   8       15.92       20.63      4.52 o
  -2  18   8      538.48      504.42     10.13 o
  -1  18   8      113.00      100.66      5.78 o
   0  18   8       59.45       61.90      5.10 o
   1  18   8       48.50       50.87      5.19 o
   2  18   8      122.56      108.55      6.56 o
   3  18   8        2.28        1.78      3.65 o
   4  18   8       34.91       23.58      5.00 o
   5  18   8       26.65       24.60      5.27 o
   6  18   8        0.89        0.99      6.91 o
  -7  19   8       53.31       75.66      8.96 o
  -6  19   8       11.37       -5.33      6.40 o
  -5  19   8      116.96       94.84     11.00 o
  -4  19   8       57.70       53.68      5.91 o
  -3  19   8        9.08        2.98      5.06 o
  -2  19   8      676.63      638.82     14.36 o
  -1  19   8      327.98      316.69      9.39 o
   0  19   8       21.57       25.19      4.77 o
   1  19   8        1.31       -1.93      4.14 o
   2  19   8        4.24       -2.49      4.13 o
   3  19   8       99.67      100.70      5.85 o
   4  19   8       43.63       37.48      5.71 o
   5  19   8       58.07       66.67      6.45 o
   6  19   8       14.25        4.85      7.41 o
  -7  20   8      129.91      119.44     10.35 o
  -6  20   8       59.42       58.60      8.08 o
  -5  20   8       28.06       47.01      7.16 o
  -4  20   8        1.59       -2.95      4.85 o
  -3  20   8      292.75      279.78     10.00 o
  -2  20   8       12.28        3.62      4.93 o
  -1  20   8        3.27        0.61      3.89 o
   0  20   8       41.53       33.45      4.71 o
   1  20   8      178.63      193.70      8.53 o
   2  20   8       26.52       22.14      4.56 o
   3  20   8      111.60      105.85      7.03 o
   4  20   8       56.24       67.80      5.66 o
   5  20   8        5.35        4.19      5.28 o
  -7  21   8        0.21        9.42      7.51 o
  -6  21   8       95.15      114.52      9.65 o
  -5  21   8       48.65       49.35      7.64 o
  -4  21   8        0.70       -4.92      4.92 o
  -3  21   8       26.41       36.80      6.17 o
  -2  21   8        0.00       -5.47      6.05 o
  -1  21   8       33.16       49.69      6.02 o
   0  21   8      192.70      188.35      7.60 o
   1  21   8       17.39       17.63      4.96 o
   2  21   8      174.45      180.88      7.65 o
   3  21   8        6.87        9.78      4.59 o
   4  21   8        5.88        5.19      4.62 o
   5  21   8        3.01       -3.79      5.39 o
  -6  22   8       16.32        5.65      7.19 o
  -5  22   8       11.88        2.90      5.77 o
  -4  22   8      396.45      430.60     15.45 o
  -3  22   8       12.88        7.15      6.30 o
  -2  22   8       95.70      100.63      7.78 o
  -1  22   8        2.17        2.05      4.82 o
   0  22   8        1.31        0.51      4.06 o
   1  22   8        6.71        2.34      6.21 o
   2  22   8       87.82       91.48      6.58 o
   3  22   8       73.12       70.13      6.06 o
   4  22   8      155.14      199.20      8.67 o
  -6  23   8        2.50        6.41      7.40 o
  -5  23   8       79.95       61.57      7.30 o
  -4  23   8       24.18       29.57      6.67 o
  -3  23   8      138.00      145.19     10.06 o
  -2  23   8      173.21      160.97     10.24 o
  -1  23   8       30.70       23.10      5.88 o
   0  23   8       90.25       92.16      8.69 o
   1  23   8       49.39       50.60      6.15 o
   2  23   8        8.80       -0.88      4.60 o
   3  23   8       47.61       46.58      6.00 o
   4  23   8       10.61       31.67      5.70 o
  -5  24   8        6.69       -3.51      7.67 o
  -4  24   8       42.02       30.86      9.95 o
  -3  24   8       47.11       47.94     10.55 o
  -2  24   8       14.07       17.57      8.80 o
  -1  24   8       31.55       14.77      8.58 o
   0  24   8      241.74      255.63     15.07 o
   1  24   8        0.12        2.76      6.15 o
   2  24   8       10.92        9.24      5.09 o
   3  24   8        1.16       -2.37      4.96 o
  -4  25   8       11.52       14.61      9.71 o
  -3  25   8       24.93       51.08     19.51 o
  -2  25   8       35.26       41.26     12.14 o
  -1  25   8       15.97        4.42      8.54 o
   0  25   8        2.89       11.06      8.09 o
   1  25   8       39.84       37.12      9.35 o
   2  25   8        0.15       -5.98      5.98 o
   3  25   8        1.22       -0.92      6.30 o
  -4  26   8       29.52       33.18     11.12 o
  -3  26   8      230.42      234.12     16.99 o
  -2  26   8        9.56       22.38      9.98 o
  -1  26   8      145.02      155.79     22.50 o
   0  26   8       16.54       10.89      8.71 o
   1  26   8        0.83       -2.50      8.26 o
   2  26   8        4.86        2.46      8.72 o
  -2  27   8        0.98       -4.37      9.03 o
  -1  27   8      141.04      154.68     13.80 o
   0  27   8       48.59       49.38     25.88 o
   1  27   8       10.70       27.48     13.36 o
  -9   0   9      108.45      159.57     19.27 o
  -7   0   9      947.11     1032.27     42.36 o
  -5   0   9      309.00      332.94     23.86 o
  -3   0   9      952.89      662.81     12.41 o
  -1   0   9       71.80       50.32      3.15 o
   1   0   9       24.69       20.31      6.33 o
   3   0   9       25.90       38.45     10.75 o
   5   0   9       46.15       57.07      9.91 o
   7   0   9       66.85       64.87      8.72 o
 -10   1   9        2.04       10.76      7.76 o
  -9   1   9        9.56       -0.73      7.19 o
  -8   1   9      127.82      139.50     12.03 o
  -7   1   9        3.51       11.48      7.33 o
  -6   1   9      226.04      223.02     20.24 o
  -5   1   9      542.82      524.51      9.88 o
  -4   1   9      113.99      105.83      4.65 o
  -3   1   9     1550.92     1383.03     15.74 o
  -2   1   9      348.56      276.64      4.57 o
  -1   1   9       13.53       16.33      1.81 o
   0   1   9      107.15      134.16      5.86 o
   1   1   9       22.51       13.64      3.93 o
   2   1   9      617.24      600.63     18.54 o
   3   1   9      407.05      388.00     10.85 o
   4   1   9        0.73        2.28      2.80 o
   5   1   9        7.15        1.49      4.00 o
   6   1   9       25.82       19.02      4.64 o
   7   1   9        1.25        6.42      4.84 o
   8   1   9        0.07       -4.94      4.94 o
 -10   2   9       79.44       98.57     11.03 o
  -9   2   9        0.25        0.27      7.36 o
  -8   2   9       12.58        3.04      7.86 o
  -7   2   9      108.74       94.31     13.84 o
  -6   2   9      234.38      248.82     13.18 o
  -5   2   9      557.95      529.82      9.33 o
  -4   2   9       51.85       64.95      4.07 o
  -3   2   9     1319.86     1186.65     13.98 o
  -2   2   9      304.83      325.36      4.99 o
  -1   2   9      706.38      528.15      8.24 o
   0   2   9      192.39      133.83      5.27 o
   1   2   9     1139.23     1107.39     23.12 o
   2   2   9      115.96       73.92      6.64 o
   3   2   9      398.03      421.15      8.70 o
   4   2   9      274.13      263.84      7.46 o
   5   2   9        0.41        3.00      3.96 o
   6   2   9        1.30       -4.05      4.05 o
   7   2   9        1.28       -3.86      4.56 o
   8   2   9        4.36        3.20      5.27 o
 -10   3   9        0.62        5.26      8.32 o
  -9   3   9       13.84       15.10      7.69 o
  -8   3   9        0.82       -6.13      6.13 o
  -7   3   9       61.55       63.03     13.70 o
  -6   3   9       97.62       85.22      7.77 o
  -5   3   9       34.16       25.24      3.15 o
  -4   3   9       36.66       34.45      3.79 o
  -3   3   9     2011.77     1810.93     21.97 o
  -2   3   9     1023.04     1167.62     11.85 o
  -1   3   9      890.69      911.69     12.77 o
   0   3   9        2.85        3.30      2.86 o
   1   3   9      300.85      344.17     10.68 o
   2   3   9      131.13       95.06      7.40 o
   3   3   9      327.45      294.63      8.84 o
   4   3   9      165.47      159.22     13.56 o
   5   3   9      635.80      611.25     13.79 o
   6   3   9        0.98       -3.92      3.92 o
   7   3   9        6.87        6.11      4.91 o
   8   3   9        9.48       10.08      5.41 o
 -10   4   9      103.12      105.38     11.40 o
  -9   4   9       64.44       53.34      9.15 o
  -8   4   9      156.70      140.99     12.79 o
  -7   4   9        1.47       -1.91      9.26 o
  -6   4   9     1292.68     1255.38     23.85 o
  -5   4   9     1011.89     1010.20     14.47 o
  -4   4   9     3397.64     3463.24     46.70 o
  -3   4   9     1019.92      899.25     13.42 o
  -2   4   9     1364.92     1331.64     13.39 o
  -1   4   9        7.72       14.71      2.03 o
   0   4   9      498.64      576.61      9.00 o
   1   4   9      197.05      176.70      7.89 o
   2   4   9      647.57      570.52     17.92 o
   3   4   9      358.48      368.68     10.28 o
   4   4   9       19.17       28.64      3.78 o
   5   4   9       12.03       14.51      4.85 o
   6   4   9        0.79       -4.13      4.13 o
   7   4   9        0.04       -0.77      4.69 o
   8   4   9        4.65        5.24      5.39 o
 -10   5   9        0.87       -2.59      8.06 o
  -9   5   9        2.20        1.49      7.56 o
  -8   5   9       70.75       70.80      9.00 o
  -7   5   9       12.65       15.39      6.61 o
  -6   5   9        2.06       -4.24      4.72 o
  -5   5   9      365.61      368.95      8.33 o
  -4   5   9      826.19      766.00     16.84 o
  -3   5   9        0.88        2.09      2.26 o
  -2   5   9      421.08      431.97      5.43 o
  -1   5   9      201.45      248.76      5.49 o
   0   5   9        7.49       12.48      1.71 o
   1   5   9      324.69      347.83      6.83 o
   2   5   9       84.05       97.58      4.60 o
   3   5   9      335.50      306.52     11.26 o
   4   5   9        0.49       -0.73      3.20 o
   5   5   9       43.47       41.58      4.93 o
   6   5   9        7.36        5.94      4.38 o
   7   5   9       16.55       18.38      5.84 o
   8   5   9        0.86       -2.32      5.20 o
 -10   6   9        1.43       -0.53      8.29 o
  -9   6   9      274.61      280.33     14.79 o
  -8   6   9       20.02       15.10      7.09 o
  -7   6   9       98.32      132.50      8.33 o
  -6   6   9        3.11       -1.57      4.76 o
  -5   6   9        7.54        5.94      3.08 o
  -4   6   9      195.17      199.56      6.61 o
  -3   6   9      295.58      303.84      5.34 o
  -2   6   9       79.58      105.31      2.79 o
  -1   6   9     3713.33     3565.85     43.29 o
   0   6   9      670.26      727.67     10.84 o
   1   6   9     1050.28      961.67     13.55 o
   2   6   9       70.70       64.03      4.51 o
   3   6   9       74.94       60.15      9.82 o
   4   6   9        2.00       -3.29      3.29 o
   5   6   9      296.65      288.70      9.34 o
   6   6   9        0.80        2.69      4.55 o
   7   6   9       43.98       61.09      6.37 o
   8   6   9        3.07        7.64      5.70 o
 -10   7   9        0.03        4.94      8.53 o
  -9   7   9        0.10       -2.09      7.49 o
  -8   7   9       13.09        8.00      6.86 o
  -7   7   9      824.62      908.00     20.46 o
  -6   7   9        0.19        0.90      4.70 o
  -5   7   9      250.57      227.43      9.11 o
  -4   7   9      281.69      270.75      6.66 o
  -3   7   9        1.15        0.08      1.66 o
  -2   7   9      187.31      200.29      3.69 o
  -1   7   9      416.26      387.94      5.29 o
   0   7   9     1159.82     1132.16     16.80 o
   1   7   9     1404.38     1224.89     18.30 o
   2   7   9      295.79      354.98      8.95 o
   3   7   9      533.28      493.15     13.28 o
   4   7   9      288.74      307.78      9.10 o
   5   7   9       81.52       98.90      9.44 o
   6   7   9       73.61       96.02      6.60 o
   7   7   9        5.03        3.12      5.02 o
   8   7   9        7.12        5.42      5.91 o
 -10   8   9       17.78       20.52     10.74 o
  -9   8   9        2.97       -2.96      7.52 o
  -8   8   9        5.90        0.60      7.96 o
  -7   8   9        7.37       12.51      6.02 o
  -6   8   9        1.63        5.09      5.99 o
  -5   8   9      344.03      321.59     10.42 o
  -4   8   9       55.46       50.68      3.21 o
  -3   8   9        4.66        4.54      1.79 o
  -2   8   9        2.46        3.96      1.59 o
  -1   8   9       24.46       21.51      1.53 o
   0   8   9      316.84      320.01      7.20 o
   1   8   9     1941.04     1875.79     26.75 o
   2   8   9      410.46      373.73      9.46 o
   3   8   9      621.98      675.08     14.01 o
   4   8   9       17.41       18.71      4.03 o
   5   8   9        3.31        4.38      4.23 o
   6   8   9        7.27       13.88      5.02 o
   7   8   9       15.44       16.63      5.62 o
  -9   9   9        2.60       -6.44      7.46 o
  -8   9   9      104.21       94.04      8.63 o
  -7   9   9       38.51       22.79      6.34 o
  -6   9   9       21.66       10.48      5.17 o
  -5   9   9        6.42        3.25      4.53 o
  -4   9   9      119.48      128.25      5.19 o
  -3   9   9      368.37      320.81      5.29 o
  -2   9   9       49.11       88.00      2.68 o
  -1   9   9       20.33       25.34      1.70 o
   0   9   9      545.65      579.53     10.31 o
   1   9   9        4.71        4.91      2.75 o
   2   9   9      159.59      154.52      7.22 o
   3   9   9      552.90      518.74     12.10 o
   4   9   9       50.72       52.25      4.34 o
   5   9   9      626.14      655.27     18.98 o
   6   9   9       24.85       15.57      4.91 o
   7   9   9        0.13       -4.94      4.94 o
  -9  10   9        3.50        0.84      7.82 o
  -8  10   9       19.86       11.83      9.08 o
  -7  10   9      150.51      192.01      9.92 o
  -6  10   9        0.06       -0.03      4.86 o
  -5  10   9      175.08      192.63      8.59 o
  -4  10   9      424.46      436.53     10.08 o
  -3  10   9       22.26       11.80      1.98 o
  -2  10   9       31.35       26.47      2.18 o
  -1  10   9       91.83       89.64      2.92 o
   0  10   9      876.91      911.50     10.22 o
   1  10   9      373.18      308.44      7.11 o
   2  10   9       11.12       25.79      4.59 o
   3  10   9      916.98      845.90     16.88 o
   4  10   9       80.41       93.58      5.21 o
   5  10   9        2.80        4.04      4.48 o
   6  10   9       16.88        7.89      4.86 o
   7  10   9       53.34       58.58      8.07 o
  -9  11   9        3.45       -7.53      7.53 o
  -8  11   9      205.45      188.39     10.87 o
  -7  11   9       91.32      100.77      8.32 o
  -6  11   9      632.86      645.93     16.40 o
  -5  11   9       97.28      107.42      7.08 o
  -4  11   9      395.36      369.98      9.35 o
  -3  11   9       11.26        5.49      1.75 o
  -2  11   9      872.34      862.04     10.34 o
  -1  11   9        3.27        8.09      2.14 o
   0  11   9       29.63       41.36      2.25 o
   1  11   9      976.25     1031.63     17.28 o
   2  11   9      762.18      637.30     15.85 o
   3  11   9      406.47      379.69     12.31 o
   4  11   9        0.81        1.17      3.50 o
   5  11   9       94.39       84.58      6.08 o
   6  11   9        0.83        2.82      4.79 o
   7  11   9        6.63       13.67      6.95 o
  -9  12   9      139.76      159.27     11.05 o
  -8  12   9        0.31       22.05      7.12 o
  -7  12   9       58.17       59.25      7.58 o
  -6  12   9       29.17       22.06      6.20 o
  -5  12   9      125.57      129.74      7.60 o
  -4  12   9        0.03       -3.37      3.37 o
  -3  12   9      800.71      795.15     10.82 o
  -2  12   9        2.04        4.35      2.01 o
  -1  12   9     1454.77     1483.77     15.76 o
   0  12   9      683.44      659.12      8.91 o
   1  12   9      450.40      398.04      9.21 o
   2  12   9       61.10       47.88      6.40 o
   3  12   9      381.84      320.58     11.09 o
   4  12   9       70.25       65.02      6.49 o
   5  12   9        0.44       -1.42      4.34 o
   6  12   9        3.55        1.48      5.67 o
   7  12   9        5.88       14.24      7.13 o
  -9  13   9        0.00       11.08      7.87 o
  -8  13   9       85.55      109.08      9.60 o
  -7  13   9      463.06      512.13     15.95 o
  -6  13   9       61.13       73.76      7.27 o
  -5  13   9       12.16        1.97      5.01 o
  -4  13   9        0.51        1.95      3.53 o
  -3  13   9      267.86      310.30      7.22 o
  -2  13   9      225.02      232.94      5.22 o
  -1  13   9      694.01      714.85      9.73 o
   0  13   9       16.72       20.92      2.46 o
   1  13   9     1260.51     1278.82     15.26 o
   2  13   9      277.59      217.23     11.39 o
   3  13   9       21.47       16.40      4.33 o
   4  13   9       13.35       12.90      5.00 o
   5  13   9        0.33        0.66      4.21 o
   6  13   9       14.59        7.44      5.98 o
   7  13   9       14.92       15.37      7.19 o
  -9  14   9       10.22       -1.87      7.56 o
  -8  14   9        4.21       -0.77      6.90 o
  -7  14   9       26.96       43.47      7.49 o
  -6  14   9      137.65      154.61      9.17 o
  -5  14   9       91.45       76.35      5.44 o
  -4  14   9       53.89       44.12      4.18 o
  -3  14   9     1324.55     1247.98     17.32 o
  -2  14   9      140.19      154.75      5.35 o
  -1  14   9      432.50      438.75      8.25 o
   0  14   9      182.86      145.45      4.45 o
   1  14   9       12.40       11.97      2.70 o
   2  14   9       93.46      106.54      4.53 o
   3  14   9       29.11       19.33      5.15 o
   4  14   9        3.75       -3.21      6.86 o
   5  14   9        8.09       -1.44      5.30 o
   6  14   9       13.48       10.85      6.40 o
   7  14   9       18.23       26.70      9.32 o
  -8  15   9       37.11       13.57      7.42 o
  -7  15   9       87.27       93.05      8.78 o
  -6  15   9       11.44       26.86      6.65 o
  -5  15   9       37.62       23.06      6.01 o
  -4  15   9       65.27       62.24      5.77 o
  -3  15   9       33.29       22.02      3.18 o
  -2  15   9       95.38      102.41      6.40 o
  -1  15   9     1317.52     1209.18     19.63 o
   0  15   9        0.01       -0.10      2.74 o
   1  15   9       85.61       86.83      4.00 o
   2  15   9       13.91       23.90      2.96 o
   3  15   9       17.61        9.29      5.14 o
   4  15   9        5.74       -2.91      5.21 o
   5  15   9        0.03        6.13      5.58 o
   6  15   9        9.25        7.51      6.36 o
  -8  16   9        0.74       -7.02      7.02 o
  -7  16   9       48.87       79.13      8.41 o
  -6  16   9        0.01       -4.52      5.67 o
  -5  16   9      125.25      158.25     10.02 o
  -4  16   9        5.27        7.74      4.87 o
  -3  16   9      918.80      873.10     15.56 o
  -2  16   9      106.19       95.10      5.50 o
  -1  16   9      149.80      140.82      6.06 o
   0  16   9       99.93      125.81      5.76 o
   1  16   9      261.42      249.27      8.22 o
   2  16   9       15.23       13.33      2.80 o
   3  16   9      136.49      121.34      4.99 o
   4  16   9        0.03        1.08      5.31 o
   5  16   9       48.47       52.57      7.67 o
   6  16   9        4.73        3.15      6.49 o
  -8  17   9       26.78       38.75     10.07 o
  -7  17   9      110.43      135.96     10.13 o
  -6  17   9        1.14        3.50      6.20 o
  -5  17   9       36.85       36.79      6.73 o
  -4  17   9      420.67      415.53     10.75 o
  -3  17   9       44.39       43.03      5.27 o
  -2  17   9       57.68       55.47      4.95 o
  -1  17   9      713.52      682.16     13.62 o
   0  17   9       72.51       85.35      5.34 o
   1  17   9       50.02       56.26      5.13 o
   2  17   9      105.49      100.23      4.80 o
   3  17   9        1.11        0.31      3.09 o
   4  17   9        1.37        0.23      5.55 o
   5  17   9       10.84       19.74      7.07 o
   6  17   9       20.99       34.85      7.90 o
  -8  18   9        7.18       -3.69     13.91 o
  -7  18   9       18.03       19.85      7.62 o
  -6  18   9       32.44       22.03      6.93 o
  -5  18   9       43.97       43.93      7.02 o
  -4  18   9        0.01        6.87      4.76 o
  -3  18   9      168.06      161.06      8.44 o
  -2  18   9      242.74      245.01      8.53 o
  -1  18   9     1063.31     1114.43     19.22 o
   0  18   9      185.36      161.81      6.92 o
   1  18   9       53.20       56.68      4.79 o
   2  18   9       13.66       12.09      4.11 o
   3  18   9        3.81        7.95      3.53 o
   4  18   9       11.94       11.34      6.36 o
   5  18   9       36.99       25.41      7.25 o
  -7  19   9       86.21       97.28      9.65 o
  -6  19   9       11.45        7.09      6.50 o
  -5  19   9       17.29       14.18      7.09 o
  -4  19   9        0.09       -4.36      4.96 o
  -3  19   9       26.08       30.49      5.73 o
  -2  19   9       50.17       43.82      5.89 o
  -1  19   9      213.95      182.40      8.31 o
   0  19   9        1.13        1.33      3.93 o
   1  19   9        7.00       13.97      4.48 o
   2  19   9       64.98       56.69      5.32 o
   3  19   9        0.38       -0.61      3.65 o
   4  19   9        1.24        2.28      4.30 o
   5  19   9       59.02       63.38      8.55 o
  -7  20   9      101.14      135.74     10.60 o
  -6  20   9       54.96       68.36      8.44 o
  -5  20   9      136.24      135.68      9.17 o
  -4  20   9      140.97      134.21      9.86 o
  -3  20   9       77.83       87.45     12.37 o
  -2  20   9       35.87       32.15      5.72 o
  -1  20   9       55.98       55.18      5.80 o
   0  20   9      136.03      154.52      7.03 o
   1  20   9       30.74       55.27      5.58 o
   2  20   9        6.41        7.19      4.57 o
   3  20   9      171.27      181.72      8.09 o
   4  20   9       24.18       17.57      5.19 o
   5  20   9        8.43       -0.18      6.72 o
  -6  21   9       97.40      102.20     10.85 o
  -5  21   9       35.76       27.95      7.92 o
  -4  21   9       17.66       26.86      7.07 o
  -3  21   9      180.58      210.56     11.31 o
  -2  21   9       17.13       19.95      5.52 o
  -1  21   9        3.96       -0.54      4.78 o
   0  21   9        1.73        0.83      4.01 o
   1  21   9       19.37       18.83      5.06 o
   2  21   9       93.52      103.50      6.26 o
   3  21   9       73.41       92.83      6.01 o
   4  21   9       15.31       11.65      5.34 o
  -6  22   9        0.09       -7.51      7.82 o
  -5  22   9       24.47       17.69      7.62 o
  -4  22   9        0.23        8.41      6.82 o
  -3  22   9        2.86        8.47      6.52 o
  -2  22   9       57.84       61.50      7.24 o
  -1  22   9       59.65       65.14      6.67 o
   0  22   9       18.64        7.49      4.26 o
   1  22   9       46.18       40.43      5.70 o
   2  22   9       14.50       14.74      4.71 o
   3  22   9       53.04       74.28      6.04 o
   4  22   9       16.05       21.08      6.09 o
  -5  23   9       44.66       42.46      8.58 o
  -4  23   9       37.54       37.08      7.73 o
  -3  23   9       25.11       27.85      7.20 o
  -2  23   9       59.44       48.27      7.49 o
  -1  23   9       16.11       17.19      5.85 o
   0  23   9       11.41       13.98      6.60 o
   1  23   9       57.25       67.00      6.58 o
   2  23   9       81.41       92.64      6.43 o
   3  23   9        1.46       -1.67      4.83 o
  -5  24   9        0.16       -5.34      9.38 o
  -4  24   9       26.16        1.42      8.92 o
  -3  24   9       67.02       78.91     11.09 o
  -2  24   9       38.45       34.36      9.30 o
  -1  24   9      147.69      169.19     12.66 o
   0  24   9        5.52        6.03      6.86 o
   1  24   9        0.36       -5.29      5.91 o
   2  24   9        1.91        6.32      4.99 o
   3  24   9        1.33        0.79      5.08 o
  -4  25   9       22.48       32.52     12.63 o
  -3  25   9        5.36       -0.10     16.83 o
  -2  25   9       44.26       77.07     14.36 o
  -1  25   9       95.19       89.01     10.67 o
   0  25   9        0.04       -3.56      7.69 o
   1  25   9      130.46      121.51      9.59 o
   2  25   9        0.32       -2.97      5.35 o
  -3  26   9       90.75      104.19     12.64 o
  -2  26   9       68.62       85.68     11.69 o
  -1  26   9       26.03       27.81      9.12 o
   0  26   9        4.54        5.88      8.84 o
   1  26   9        0.39       -5.47      8.16 o
 -10   0  10        7.99       -6.96      9.86 o
  -8   0  10       10.09      -10.29     10.29 o
  -6   0  10       71.06       52.59     10.99 o
  -4   0  10      358.25      264.82     11.09 o
  -2   0  10        5.63       15.52      3.97 o
   0   0  10     1186.55     1067.47     28.05 o
   2   0  10       46.40       54.40      9.88 o
   4   0  10      813.90      805.70     35.61 o
   6   0  10      197.70      206.28     12.08 o
   8   0  10        3.08        7.42      7.63 o
 -10   1  10        0.48       -4.66      7.10 o
  -9   1  10       18.11       23.22      8.16 o
  -8   1  10       28.63       22.73     20.45 o
  -7   1  10       87.19       94.39     10.25 o
  -6   1  10      449.53      435.01     25.32 o
  -5   1  10      568.98      546.87     12.67 o
  -4   1  10      236.97      196.19      5.70 o
  -3   1  10        2.98       -1.16      1.66 o
  -2   1  10      289.27      191.09     12.32 o
  -1   1  10     1193.81     1198.79     17.52 o
   0   1  10      548.21      470.79     11.44 o
   1   1  10      431.38      434.67     15.54 o
   2   1  10        0.59        9.76      4.79 o
   3   1  10      155.47      176.26     10.72 o
   4   1  10      295.35      317.52     15.15 o
   5   1  10      352.96      326.90      9.67 o
   6   1  10      115.02      129.30      7.12 o
   7   1  10       11.78       10.97      5.06 o
   8   1  10        8.13        1.03      5.52 o
 -10   2  10       27.84       25.70      9.08 o
  -9   2  10        3.54        4.23     11.72 o
  -8   2  10        1.22       -8.97      8.97 o
  -7   2  10       63.28       53.24      8.68 o
  -6   2  10      139.63      152.24     10.84 o
  -5   2  10      157.57      159.76      6.41 o
  -4   2  10      662.78      648.15     10.90 o
  -3   2  10      536.74      511.38      7.05 o
  -2   2  10     2358.89     2323.03     36.19 o
  -1   2  10      930.67      908.58     15.06 o
   0   2  10       46.39       43.69      4.28 o
   1   2  10      246.02      267.27      9.89 o
   2   2  10        2.73        3.47      4.65 o
   3   2  10      352.55      326.84      9.13 o
   4   2  10        2.37        8.79      4.00 o
   5   2  10       36.36       28.03      5.74 o
   6   2  10       25.87       27.63      5.03 o
   7   2  10        5.14        3.07      4.83 o
   8   2  10       32.67       31.58     11.55 o
 -10   3  10       71.18       64.78     10.33 o
  -9   3  10        5.50       11.08      7.68 o
  -8   3  10        3.20       -5.68      6.44 o
  -7   3  10       10.72        5.57      7.30 o
  -6   3  10      384.04      419.81     14.41 o
  -5   3  10      170.04      169.42      7.35 o
  -4   3  10     2730.52     2650.48     30.80 o
  -3   3  10      142.60      140.21      3.74 o
  -2   3  10      587.21      450.80      8.07 o
  -1   3  10       19.65       14.91      2.13 o
   0   3  10      146.38      115.87      6.89 o
   1   3  10      273.27      328.66     11.10 o
   2   3  10      124.93      138.15     12.38 o
   3   3  10       25.90       26.17      3.38 o
   4   3  10      171.17      174.35      6.38 o
   5   3  10       75.61       82.72      5.80 o
   6   3  10      103.92      129.85      7.21 o
   7   3  10       15.79       14.27      5.19 o
 -10   4  10       76.00      101.46     11.28 o
  -9   4  10        4.59        7.65      8.98 o
  -8   4  10        2.25       -6.28      6.28 o
  -7   4  10      195.60      189.27     10.67 o
  -6   4  10       55.45       72.25      9.86 o
  -5   4  10       34.64       38.97      5.90 o
  -4   4  10      472.35      426.01      7.92 o
  -3   4  10       65.41       83.98      3.01 o
  -2   4  10       70.17       70.84      2.80 o
  -1   4  10      657.84      683.60     10.54 o
   0   4  10        2.13        1.55      2.46 o
   1   4  10      272.87      258.10      9.90 o
   2   4  10       85.73       59.52      7.13 o
   3   4  10       11.46       15.33      3.41 o
   4   4  10       21.38       11.28      3.40 o
   5   4  10      368.87      381.30     10.75 o
   6   4  10        7.46       -2.27      4.38 o
   7   4  10        0.53       -4.50      4.50 o
 -10   5  10        6.37       13.86      8.71 o
  -9   5  10      130.60      111.44     10.53 o
  -8   5  10       73.48       78.67      9.02 o
  -7   5  10        2.58        0.92      8.76 o
  -6   5  10        0.42       -0.34      4.77 o
  -5   5  10      449.29      430.51     11.65 o
  -4   5  10       11.29        5.03      2.56 o
  -3   5  10     2938.25     2961.88     29.76 o
  -2   5  10      458.34      351.10      4.80 o
  -1   5  10      506.45      528.83      8.94 o
   0   5  10     1015.98      915.31     13.06 o
   1   5  10      787.30      808.31     13.12 o
   2   5  10        9.96        9.98      3.99 o
   3   5  10        3.37       -0.29      3.26 o
   4   5  10       62.06       54.74      4.44 o
   5   5  10        0.19       -2.49      4.14 o
   6   5  10       93.46       88.98      6.50 o
   7   5  10       25.28       34.61      5.74 o
 -10   6  10      125.76      134.25     12.04 o
  -9   6  10        0.76        1.53      7.62 o
  -8   6  10       55.86       71.65      8.90 o
  -7   6  10      165.95      175.45     10.35 o
  -6   6  10      804.51      828.33     18.26 o
  -5   6  10       27.64       24.73      4.92 o
  -4   6  10      252.58      260.34      7.62 o
  -3   6  10       10.10       20.40      2.48 o
  -2   6  10      210.01      236.97      3.84 o
  -1   6  10      421.00      375.66      7.31 o
   0   6  10     1815.10     1628.18     23.30 o
   1   6  10       83.68       75.51      3.53 o
   2   6  10     2597.64     2487.69     38.14 o
   3   6  10      153.74      170.03      7.63 o
   4   6  10        0.02       -3.27      3.27 o
   5   6  10       20.90       20.67      4.54 o
   6   6  10        4.31        6.67      4.65 o
   7   6  10       18.67       17.39      6.16 o
 -10   7  10        0.04      -13.22     13.22 o
  -9   7  10       14.13        7.39      7.85 o
  -8   7  10      317.84      326.50     18.32 o
  -7   7  10       16.56       33.65      6.56 o
  -6   7  10       21.73       24.09      5.69 o
  -5   7  10      334.93      348.65     10.88 o
  -4   7  10       85.19       65.49      3.39 o
  -3   7  10       45.29       44.32      2.83 o
  -2   7  10     1021.87      876.60      9.32 o
  -1   7  10      626.17      642.28     10.55 o
   0   7  10     1986.80     1858.40     26.49 o
   1   7  10      152.71      123.86      4.76 o
   2   7  10      374.96      402.40      9.70 o
   3   7  10        1.10       -2.04      5.81 o
   4   7  10       58.67       57.20      4.80 o
   5   7  10       86.91       78.54      5.86 o
   6   7  10       11.37        8.69      4.84 o
   7   7  10        0.01       -1.17      5.28 o
  -9   8  10       59.17       80.27     10.17 o
  -8   8  10      117.29      109.02      8.93 o
  -7   8  10      117.29      104.28      8.29 o
  -6   8  10       46.27       35.39      6.03 o
  -5   8  10      154.88      180.77     12.77 o
  -4   8  10       96.79      105.52      4.38 o
  -3   8  10       80.19       85.84      4.61 o
  -2   8  10      183.56      177.57      3.84 o
  -1   8  10     1014.44     1004.50     14.59 o
   0   8  10     1330.42     1155.52     16.48 o
   1   8  10      286.34      284.27      7.21 o
   2   8  10     1061.72      945.13     17.50 o
   3   8  10      267.86      251.18      8.08 o
   4   8  10        1.56        6.70      3.94 o
   5   8  10       33.61       30.00      4.97 o
   6   8  10       23.99       35.98      5.67 o
   7   8  10       45.77       42.00      6.37 o
  -9   9  10        4.94        0.71      8.19 o
  -8   9  10       24.05       35.05      7.70 o
  -7   9  10        5.97        3.53      5.88 o
  -6   9  10      222.41      223.64     10.16 o
  -5   9  10       22.87       20.24      5.11 o
  -4   9  10     1573.94     1468.37     22.78 o
  -3   9  10       14.13        7.04      2.05 o
  -2   9  10      385.18      347.27      5.27 o
  -1   9  10       28.48       30.29      2.29 o
   0   9  10        6.62       -1.71      2.74 o
   1   9  10      372.51      310.94      7.68 o
   2   9  10      114.10      121.27      6.64 o
   3   9  10       11.63       15.19      3.95 o
   4   9  10      280.99      295.15      8.19 o
   5   9  10        0.98        5.00      4.42 o
   6   9  10       16.11       28.17      5.64 o
   7   9  10       24.17       15.51      6.57 o
  -9  10  10       20.99       27.23      8.83 o
  -8  10  10        3.86       -2.28      6.50 o
  -7  10  10      279.66      282.49     12.12 o
  -6  10  10        1.33       10.32      5.58 o
  -5  10  10      283.66      244.37      9.71 o
  -4  10  10        0.02       -3.45      3.45 o
  -3  10  10      768.62      732.42      9.06 o
  -2  10  10     1147.11     1134.00     14.98 o
  -1  10  10       69.07       90.27      3.37 o
   0  10  10      378.40      369.61     10.20 o
   1  10  10        0.02       -1.00      3.07 o
   2  10  10        5.08        6.25      4.22 o
   3  10  10       33.14       21.31      4.36 o
   4  10  10       11.61       10.17      3.74 o
   5  10  10        0.32       -4.23      4.23 o
   6  10  10      165.52      200.78      9.50 o
   7  10  10        0.99        8.00      6.70 o
  -9  11  10       70.76       92.32     10.87 o
  -8  11  10       34.35       32.78      7.71 o
  -7  11  10       96.35      115.11      8.76 o
  -6  11  10      469.47      457.81     13.95 o
  -5  11  10      209.18      210.54      9.33 o
  -4  11  10      183.07      195.92      7.23 o
  -3  11  10      185.82      169.46      4.72 o
  -2  11  10       41.16       64.72      4.01 o
  -1  11  10      569.24      514.60      7.27 o
   0  11  10      135.29      152.55      8.68 o
   1  11  10      166.27      162.05      7.33 o
   2  11  10       59.16       48.22      5.56 o
   3  11  10      238.70      254.78     15.42 o
   4  11  10      227.32      213.34      7.69 o
   5  11  10       27.39       30.36      5.19 o
   6  11  10       22.58       34.26      5.97 o
   7  11  10        0.01        8.28      6.91 o
  -9  12  10        2.02        2.96      7.46 o
  -8  12  10       28.73       33.66      7.82 o
  -7  12  10        2.59       12.99      7.79 o
  -6  12  10      248.45      261.62     11.31 o
  -5  12  10      123.65      137.11      6.82 o
  -4  12  10       20.97       21.09      4.03 o
  -3  12  10      350.25      334.50      7.51 o
  -2  12  10       58.58       60.04      3.46 o
  -1  12  10       56.92       27.09      2.82 o
   0  12  10      925.69      882.08     11.51 o
   1  12  10      401.63      347.87     10.35 o
   2  12  10      201.83      215.43     15.31 o
   3  12  10       29.19       18.49      6.77 o
   4  12  10        0.03       -4.43      4.43 o
   5  12  10        5.06       -2.75      4.41 o
   6  12  10        1.73       -4.78      5.94 o
   7  12  10        3.91       -3.52      7.76 o
  -9  13  10       25.77       40.85      8.33 o
  -8  13  10      364.70      410.55     16.17 o
  -7  13  10        8.92       35.48      8.51 o
  -6  13  10      122.66      142.72      8.88 o
  -5  13  10       22.66       21.50      4.68 o
  -4  13  10      208.28      184.45      6.52 o
  -3  13  10        1.72       -3.21      3.21 o
  -2  13  10     1038.43      951.05     13.69 o
  -1  13  10       15.29       38.63      3.15 o
   0  13  10      980.47      877.74     11.46 o
   1  13  10       20.30       22.44      5.82 o
   2  13  10        0.64       -0.93      4.45 o
   3  13  10        0.20       -4.30      4.30 o
   4  13  10       40.64       37.11      6.03 o
   5  13  10       30.35       25.63      6.14 o
   6  13  10        0.03       -4.49      6.02 o
  -8  14  10        3.16        9.14      7.24 o
  -7  14  10      102.44      111.03      9.10 o
  -6  14  10      305.66      313.56     14.39 o
  -5  14  10       91.96       97.14      7.47 o
  -4  14  10       20.70       12.47      3.77 o
  -3  14  10      106.15      106.71      5.91 o
  -2  14  10      265.84      212.42      7.41 o
  -1  14  10      113.85      119.06      4.72 o
   0  14  10      395.42      367.23      7.07 o
   1  14  10       65.01       76.38      6.16 o
   2  14  10      200.20      138.18      7.97 o
   3  14  10        0.01       -4.60      4.60 o
   4  14  10       36.31       40.85      6.45 o
   5  14  10       30.69       21.40      6.41 o
   6  14  10        6.95       11.60      6.87 o
  -8  15  10       13.80       -1.89      7.31 o
  -7  15  10       26.65       12.26      6.90 o
  -6  15  10       76.66       78.96      9.73 o
  -5  15  10        0.07       -5.44      5.84 o
  -4  15  10       12.77       12.67      5.06 o
  -3  15  10        5.94       -0.43      4.24 o
  -2  15  10      324.60      334.48      9.06 o
  -1  15  10       49.32       43.98      4.26 o
   0  15  10      399.51      323.23      7.33 o
   1  15  10       20.75       24.19      3.19 o
   2  15  10       63.99       51.09      7.59 o
   3  15  10       38.46       26.09      5.74 o
   4  15  10       61.81       73.74      7.64 o
   5  15  10        0.12       -3.65      5.73 o
   6  15  10        0.76       -1.78      6.49 o
  -8  16  10        1.79        3.36      7.23 o
  -7  16  10        0.45       -5.47      6.40 o
  -6  16  10        1.47       -5.75      6.87 o
  -5  16  10       27.88       27.04     14.92 o
  -4  16  10       36.07       43.93      5.80 o
  -3  16  10       22.61       19.66      5.08 o
  -2  16  10        2.09        5.06      4.06 o
  -1  16  10        1.11        6.97      3.60 o
   0  16  10      201.31      190.71      6.78 o
   1  16  10       22.98       23.98      2.99 o
   2  16  10        0.12       -0.44      9.70 o
   3  16  10       10.81       15.93      5.76 o
   4  16  10       64.41       71.00      7.76 o
   5  16  10        1.02       -5.28      5.28 o
   6  16  10        8.25       12.11      7.34 o
  -8  17  10      125.47      138.62     10.69 o
  -7  17  10       10.84       12.90      8.34 o
  -6  17  10      288.02      297.63     14.40 o
  -5  17  10       62.06       49.24     11.62 o
  -4  17  10       13.16       13.69      5.26 o
  -3  17  10       26.21       36.48      5.57 o
  -2  17  10      440.97      426.84     10.84 o
  -1  17  10        0.10       10.79      3.94 o
   0  17  10      364.36      363.33      9.26 o
   1  17  10       15.27       25.83      3.72 o
   2  17  10       36.78       33.22      4.59 o
   3  17  10       32.31       27.80      6.43 o
   4  17  10       17.68       11.22      6.17 o
   5  17  10        4.23        1.22      6.60 o
  -7  18  10       16.49       34.62     11.24 o
  -6  18  10      256.95      250.07     16.17 o
  -5  18  10        0.91        3.73      7.83 o
  -4  18  10       59.10       56.03      6.48 o
  -3  18  10       14.47       13.32      5.02 o
  -2  18  10      151.10      164.23      8.98 o
  -1  18  10       97.80       83.24      5.53 o
   0  18  10      242.62      244.17      8.02 o
   1  18  10       34.97       32.17      4.43 o
   2  18  10       14.96       16.39      4.80 o
   3  18  10       73.36       49.64      7.02 o
   4  18  10        9.15       10.70      6.31 o
   5  18  10        4.73        4.41      7.73 o
  -7  19  10       45.32       40.73     11.03 o
  -6  19  10       13.15       24.55      9.85 o
  -5  19  10        6.69       11.26     11.48 o
  -4  19  10        3.01       -5.17      5.17 o
  -3  19  10        8.34       -2.43      4.69 o
  -2  19  10      124.76      141.72      7.89 o
  -1  19  10        7.44       15.42      4.34 o
   0  19  10       21.75       26.72      4.39 o
   1  19  10       34.14       45.03      4.98 o
   2  19  10       12.43       10.12      4.02 o
   3  19  10       33.08       32.08      6.96 o
   4  19  10       52.06       38.46     10.36 o
   5  19  10        7.00        5.23      7.09 o
  -7  20  10      109.42      105.33     14.03 o
  -6  20  10        4.39       13.11      9.93 o
  -5  20  10       85.01       59.73      8.70 o
  -4  20  10      128.75      147.93     10.30 o
  -3  20  10       95.54      109.73     10.83 o
  -2  20  10       16.62        5.28      4.97 o
  -1  20  10       78.40       64.72      5.40 o
   0  20  10        0.02       -0.81      3.87 o
   1  20  10       74.79       54.34      5.36 o
   2  20  10        8.16        0.68      5.22 o
   3  20  10       57.41       77.98      8.63 o
   4  20  10       88.66      135.36     10.28 o
  -6  21  10      155.32      171.74     12.34 o
  -5  21  10       62.56       72.61      9.29 o
  -4  21  10      153.26      173.16     11.06 o
  -3  21  10       36.11       33.62      6.23 o
  -2  21  10       14.64       18.53      5.65 o
  -1  21  10       27.04       29.30      4.73 o
   0  21  10        2.60        3.84      4.21 o
   1  21  10       85.46       85.94      6.36 o
   2  21  10       22.95       24.01      4.55 o
   3  21  10       14.45        6.83      4.96 o
   4  21  10       68.75      106.88      9.87 o
  -6  22  10       21.28       30.37     11.09 o
  -5  22  10        3.90        1.06      7.24 o
  -4  22  10       21.13       24.56      7.33 o
  -3  22  10       24.50       37.14      7.41 o
  -2  22  10      164.85      184.05      9.70 o
  -1  22  10       58.48       46.10      7.04 o
   0  22  10       55.55       65.31      5.76 o
   1  22  10        0.42       -2.13      4.74 o
   2  22  10        0.97        4.96      4.42 o
   3  22  10       29.48       23.82      9.81 o
  -5  23  10        4.37        3.06      7.24 o
  -4  23  10       71.15       79.30      9.00 o
  -3  23  10       71.82       70.43      8.49 o
  -2  23  10      105.94      132.13     14.53 o
  -1  23  10       25.91       22.64      5.93 o
   0  23  10      142.63      171.04     10.05 o
   1  23  10       30.64       39.77      5.94 o
   2  23  10        7.31        3.85      4.71 o
   3  23  10        0.96       -4.62      6.75 o
  -4  24  10       22.26       15.79      9.54 o
  -3  24  10        0.82       -7.99      7.99 o
  -2  24  10        7.13       -6.45      9.60 o
  -1  24  10        1.80        1.96      7.75 o
   0  24  10        4.32        4.92      6.71 o
   1  24  10        1.41        3.32      5.32 o
   2  24  10      194.67      241.69      9.31 o
  -3  25  10        0.27        4.15      9.18 o
  -2  25  10       92.59       95.01     11.69 o
  -1  25  10        3.09        9.34      8.72 o
   0  25  10      174.88      184.15     12.66 o
   1  25  10        4.45       11.41      7.89 o
  -2  26  10        0.98       -3.72      8.26 o
  -1  26  10       62.64       80.31     11.34 o
  -9   0  11      102.40       82.57     16.56 o
  -7   0  11      593.65      634.11     31.30 o
  -5   0  11      389.31      347.11     19.69 o
  -3   0  11       94.00      132.31      4.75 o
  -1   0  11      734.00      610.86     14.88 o
   1   0  11      345.87      403.59     22.33 o
   3   0  11      125.66      101.91     13.91 o
   5   0  11      459.04      468.53     16.75 o
   7   0  11      265.81      262.15     15.06 o
 -10   1  11       45.04       46.20      8.55 o
  -9   1  11        4.95        1.32      7.73 o
  -8   1  11        0.19       -0.62      7.52 o
  -7   1  11        6.36        3.97      7.71 o
  -6   1  11      102.19       88.15      8.93 o
  -5   1  11      450.16      371.57     14.31 o
  -4   1  11      500.60      452.25      7.81 o
  -3   1  11       32.54       26.77      2.06 o
  -2   1  11       34.29       26.61      3.15 o
  -1   1  11      382.43      377.35      7.28 o
   0   1  11      301.02      322.06      9.62 o
   1   1  11      327.35      325.19     13.75 o
   2   1  11        0.10        2.75      5.29 o
   3   1  11        9.19        4.20      6.43 o
   4   1  11      331.86      318.86      8.52 o
   5   1  11       80.63       74.71      7.88 o
   6   1  11       12.05       11.12      4.76 o
   7   1  11       11.89       15.18      9.01 o
 -10   2  11        6.78       23.88      9.01 o
  -9   2  11       62.61       75.84      9.87 o
  -8   2  11        1.80        4.89      9.81 o
  -7   2  11       82.77       71.49      9.59 o
  -6   2  11      390.48      377.22     22.19 o
  -5   2  11      340.03      307.44     11.31 o
  -4   2  11      183.58      207.34      5.23 o
  -3   2  11     1325.95     1089.28     12.31 o
  -2   2  11       22.90       25.48      3.20 o
  -1   2  11      467.22      371.89      7.44 o
   0   2  11      132.09      141.19      6.60 o
   1   2  11      641.72      634.52     19.99 o
   2   2  11        1.41       -6.33      6.71 o
   3   2  11       56.85       38.84      7.82 o
   4   2  11        9.21       11.79      3.42 o
   5   2  11       33.52       43.06      5.05 o
   6   2  11       11.78       14.89      4.98 o
   7   2  11      146.35      142.11      8.40 o
 -10   3  11        7.60       11.45      8.64 o
  -9   3  11      125.49      117.79     10.82 o
  -8   3  11       16.80       10.30      6.81 o
  -7   3  11        6.36       -3.20      7.17 o
  -6   3  11        9.60        2.55      5.83 o
  -5   3  11      593.20      608.74     16.03 o
  -4   3  11        2.52       -0.47      2.35 o
  -3   3  11      314.40      264.57      4.84 o
  -2   3  11      200.53      167.91      5.40 o
  -1   3  11      216.36      172.60      4.65 o
   0   3  11      281.90      235.72     11.21 o
   1   3  11       81.24       82.12      6.73 o
   2   3  11       15.69       18.54      6.09 o
   3   3  11      191.68      162.19      6.62 o
   4   3  11       13.67        6.36      3.32 o
   5   3  11       24.77       11.47      4.47 o
   6   3  11      167.85      161.79      8.22 o
   7   3  11        7.34        5.77      5.46 o
 -10   4  11        5.62       10.91     18.26 o
  -9   4  11       78.23       96.78     12.24 o
  -8   4  11        1.82        1.87      6.78 o
  -7   4  11       64.20       55.84      7.70 o
  -6   4  11       99.20       99.27     16.74 o
  -5   4  11      237.46      227.67     10.24 o
  -4   4  11      413.82      402.17      7.14 o
  -3   4  11      553.96      478.92      6.83 o
  -2   4  11      354.73      336.45      7.71 o
  -1   4  11      963.67      868.09     12.93 o
   0   4  11      296.03      260.15      6.04 o
   1   4  11      193.87      212.15      9.64 o
   2   4  11      199.35      234.94     22.95 o
   3   4  11        2.76        0.09      3.38 o
   4   4  11       76.46       84.33      4.97 o
   5   4  11       49.92       52.57      5.33 o
   6   4  11        0.30       -4.53      4.53 o
   7   4  11        3.06       -5.80      6.92 o
  -9   5  11       52.32       37.10      9.02 o
  -8   5  11       33.69       28.36      7.71 o
  -7   5  11       15.16       12.31      6.10 o
  -6   5  11      609.44      659.98     22.34 o
  -5   5  11      637.88      571.19     13.78 o
  -4   5  11      391.44      390.48      7.10 o
  -3   5  11      316.00      297.53      5.56 o
  -2   5  11      898.29      904.86     13.65 o
  -1   5  11       91.83      111.48      4.28 o
   0   5  11      400.48      375.59      6.95 o
   1   5  11      690.03      715.39     12.20 o
   2   5  11       27.83       34.96      2.88 o
   3   5  11      780.92      793.18     18.30 o
   4   5  11        0.12       -3.26      3.26 o
   5   5  11       21.15       20.63      5.66 o
   6   5  11       49.75       66.08      9.47 o
   7   5  11        0.77       -0.88      5.13 o
  -9   6  11       19.07       17.31      8.60 o
  -8   6  11       19.87       11.46      7.21 o
  -7   6  11      702.82      737.83     18.41 o
  -6   6  11       22.12       13.51      5.51 o
  -5   6  11       53.42       60.22      5.82 o
  -4   6  11        3.37        3.43      2.37 o
  -3   6  11      120.75      122.13      3.54 o
  -2   6  11      196.42      219.49      6.43 o
  -1   6  11      395.80      381.08      7.64 o
   0   6  11        6.60       18.05      3.48 o
   1   6  11     1630.43     1679.49     27.27 o
   2   6  11       24.26       40.05      3.42 o
   3   6  11       29.72       27.93      5.44 o
   4   6  11       68.71       75.79      5.22 o
   5   6  11        5.05        7.00      4.45 o
   6   6  11        0.90       -0.38      4.72 o
   7   6  11       28.31       27.25      5.85 o
  -9   7  11       50.32       44.53      9.49 o
  -8   7  11       43.37       26.21      8.28 o
  -7   7  11       30.49       47.40      6.99 o
  -6   7  11        1.19        6.52      5.24 o
  -5   7  11      461.52      463.77     13.88 o
  -4   7  11      266.86      220.83      5.13 o
  -3   7  11       23.20       33.80      2.86 o
  -2   7  11       49.92       61.97      2.67 o
  -1   7  11      167.73      178.02      5.53 o
   0   7  11      607.51      575.47     10.67 o
   1   7  11      533.20      506.66      9.65 o
   2   7  11        0.76       -0.64      2.89 o
   3   7  11      439.34      403.20     13.88 o
   4   7  11      134.81      158.48      7.10 o
   5   7  11       23.13       22.73      4.92 o
   6   7  11        1.00       -1.24      4.67 o
   7   7  11        6.15        8.65      5.49 o
  -9   8  11       11.31       10.59      8.33 o
  -8   8  11        0.02        3.69      6.51 o
  -7   8  11      198.09      202.18     10.20 o
  -6   8  11       82.74       78.59      6.92 o
  -5   8  11        5.10        6.29      4.89 o
  -4   8  11       26.07       29.20      4.04 o
  -3   8  11      430.89      375.48      9.30 o
  -2   8  11      143.09      118.56      5.65 o
  -1   8  11     2055.20     1887.49     25.19 o
   0   8  11      617.47      657.00     12.00 o
   1   8  11       30.01       28.01      3.29 o
   2   8  11      308.31      260.76      8.90 o
   3   8  11        7.65        5.39      5.37 o
   4   8  11       32.20       42.40      4.74 o
   5   8  11      145.38      170.91      8.05 o
   6   8  11       61.89       83.81      6.83 o
   7   8  11       12.87       18.68      6.20 o
  -9   9  11      163.48      183.88     15.03 o
  -8   9  11      111.50      128.85      9.56 o
  -7   9  11        5.78        3.50      6.35 o
  -6   9  11        9.51       -5.25      5.25 o
  -5   9  11      549.51      500.06     15.13 o
  -4   9  11      101.24      108.46      6.31 o
  -3   9  11      281.27      260.99      6.01 o
  -2   9  11      142.71      135.90      3.74 o
  -1   9  11     4008.28     3741.37     46.38 o
   0   9  11        5.85        6.64      3.35 o
   1   9  11      417.00      423.46      9.30 o
   2   9  11       86.32       84.53      5.74 o
   3   9  11       81.76       90.98      5.41 o
   4   9  11       24.66       24.65      3.94 o
   5   9  11        9.63        3.88      4.67 o
   6   9  11       31.34       35.52      5.90 o
   7   9  11       41.61       65.90      7.20 o
  -9  10  11        0.99        7.12      8.27 o
  -8  10  11       32.58       27.20      7.30 o
  -7  10  11      207.94      205.51     10.57 o
  -6  10  11        0.65       -5.58      5.91 o
  -5  10  11      586.11      575.88     15.81 o
  -4  10  11        1.19        0.63      4.01 o
  -3  10  11     2552.24     2535.88     29.39 o
  -2  10  11        0.08        4.17      2.34 o
  -1  10  11      246.56      258.75      7.99 o
   0  10  11       19.82       17.38      3.60 o
   1  10  11       92.95       76.04      4.77 o
   2  10  11       27.36       17.22      6.99 o
   3  10  11       92.66       77.53      5.98 o
   4  10  11       25.48        9.67      3.74 o
   5  10  11      106.91      112.66      7.05 o
   6  10  11        2.70       -0.90      4.99 o
  -9  11  11        1.94       -4.54      8.28 o
  -8  11  11       39.74       57.16      8.20 o
  -7  11  11       48.58       61.53      8.98 o
  -6  11  11      114.28      120.01     10.83 o
  -5  11  11       28.85       19.73      5.41 o
  -4  11  11      173.91      187.19      7.95 o
  -3  11  11       30.50       34.74      3.85 o
  -2  11  11     1029.00     1081.72     12.86 o
  -1  11  11     1129.27     1098.45     16.20 o
   0  11  11       72.94       64.85      4.67 o
   1  11  11      990.41      949.90     16.59 o
   2  11  11      313.03      292.99     10.65 o
   3  11  11        7.20       -3.71      4.09 o
   4  11  11        5.24        4.07      4.23 o
   5  11  11        2.04        0.96      4.64 o
   6  11  11        4.29       -1.40      5.03 o
  -9  12  11        2.53        2.23      7.27 o
  -8  12  11      109.31      110.91     10.85 o
  -7  12  11      548.40      559.28     19.09 o
  -6  12  11      118.37      124.10     10.99 o
  -5  12  11      235.95      211.97      9.76 o
  -4  12  11      199.15      181.42      9.02 o
  -3  12  11       12.42       12.60      3.61 o
  -2  12  11       52.82       56.77      4.48 o
  -1  12  11     1453.61     1335.94     15.94 o
   0  12  11       23.37       18.34      3.88 o
   1  12  11      376.94      388.22     11.18 o
   2  12  11       14.05        9.65      4.79 o
   3  12  11        7.65       -1.92      4.22 o
   4  12  11        3.26        0.26      4.89 o
   5  12  11       26.42       10.15      5.21 o
   6  12  11        1.72        1.23      6.35 o
  -8  13  11       32.18       49.86     11.57 o
  -7  13  11        0.13       11.53      9.37 o
  -6  13  11       51.17       45.88      9.13 o
  -5  13  11      250.05      259.32     18.41 o
  -4  13  11      109.02      102.49      6.15 o
  -3  13  11       40.97       45.29      4.32 o
  -2  13  11       62.75       60.20      3.97 o
  -1  13  11        1.91        0.26      2.19 o
   0  13  11        2.12       11.38      3.73 o
   1  13  11      106.23       73.63      5.70 o
   2  13  11        7.17        1.02      4.41 o
   3  13  11       19.95       16.97      6.82 o
   4  13  11       21.86       26.64      5.91 o
   5  13  11       25.29       36.30      7.03 o
   6  13  11        2.46       -0.63      6.34 o
  -8  14  11       74.47       70.85     11.88 o
  -7  14  11       95.26      113.10     12.31 o
  -6  14  11       13.41       26.22      8.59 o
  -5  14  11      410.57      412.29     19.55 o
  -4  14  11       60.92       51.47      5.13 o
  -3  14  11        0.25       -0.83      3.38 o
  -2  14  11      117.22      140.61      6.81 o
  -1  14  11        3.00        3.99      2.87 o
   0  14  11       67.41       58.77      5.09 o
   1  14  11      209.05      176.34      8.10 o
   2  14  11      221.48      196.17     12.27 o
   3  14  11      256.64      299.53     14.97 o
   4  14  11       30.89       31.43      6.25 o
   5  14  11       46.29       58.32      7.65 o
   6  14  11       15.46       -3.02      6.54 o
  -8  15  11        1.04        2.05      9.94 o
  -7  15  11        0.09       -6.43      8.68 o
  -6  15  11       11.25       -7.62      7.62 o
  -5  15  11       51.21       45.70      7.27 o
  -4  15  11        0.14       -3.87      5.40 o
  -3  15  11      240.61      249.92      9.49 o
  -2  15  11       50.23       44.07      5.10 o
  -1  15  11       88.38      109.11      4.73 o
   0  15  11      112.92       95.22      4.71 o
   1  15  11        2.25       -0.70      5.10 o
   2  15  11        3.11        1.27      6.24 o
   3  15  11       57.92       68.20      7.31 o
   4  15  11       61.15       44.76      6.98 o
   5  15  11       55.09       69.44      8.18 o
  -8  16  11       42.21       42.79     11.08 o
  -7  16  11        3.43       -0.03      8.82 o
  -6  16  11       11.10       17.94      8.71 o
  -5  16  11      217.41      224.37     17.44 o
  -4  16  11       11.77       18.36      5.97 o
  -3  16  11       23.69       38.30      5.47 o
  -2  16  11        2.09        2.40      4.44 o
  -1  16  11       40.56       52.02      4.60 o
   0  16  11       10.85       13.78      2.87 o
   1  16  11        1.73       -5.18      5.18 o
   2  16  11       22.45       34.72      7.72 o
   3  16  11      208.85      205.30     10.60 o
   4  16  11       10.77        6.04      5.91 o
   5  16  11       74.74       94.78      9.19 o
  -7  17  11       26.87       10.58      9.96 o
  -6  17  11        9.38       20.26      9.32 o
  -5  17  11       16.31       12.22      6.59 o
  -4  17  11       50.06       54.83      6.42 o
  -3  17  11       73.26       74.62      6.63 o
  -2  17  11        8.95       20.98      5.20 o
  -1  17  11       95.86      107.14      5.73 o
   0  17  11       38.17       37.96      5.11 o
   1  17  11        6.45       -2.14      3.26 o
   2  17  11        0.72       -1.17      6.51 o
   3  17  11       27.61       32.77      6.45 o
   4  17  11        2.54        1.27      6.01 o
   5  17  11       39.58       29.62      7.69 o
  -7  18  11      119.07      130.63     13.92 o
  -6  18  11        0.12       -1.52     16.73 o
  -5  18  11      227.98      225.01     12.11 o
  -4  18  11       25.36       35.81      6.10 o
  -3  18  11       12.78       14.29      5.32 o
  -2  18  11        9.75        7.51      5.34 o
  -1  18  11      286.12      302.15      8.94 o
   0  18  11       21.61       31.82      5.25 o
   1  18  11      204.92      228.34      9.21 o
   2  18  11       27.75       26.83     11.27 o
   3  18  11       19.21       13.19      6.31 o
   4  18  11       26.98       30.79      7.20 o
   5  18  11        0.01       -5.49      7.94 o
  -7  19  11        3.10       19.08     10.77 o
  -6  19  11      103.61       97.50     10.05 o
  -5  19  11       57.68       68.81      8.58 o
  -4  19  11       45.31       59.64      6.85 o
  -3  19  11       32.16       29.54      5.84 o
  -2  19  11      125.52      127.78      7.58 o
  -1  19  11        0.80        5.05      4.03 o
   0  19  11        0.91        2.72      3.88 o
   1  19  11       79.14       72.23      6.42 o
   2  19  11       42.90       32.31      8.41 o
   3  19  11        7.61       10.36      6.09 o
   4  19  11       21.84       22.34      9.51 o
  -6  20  11       45.72       55.05      8.80 o
  -5  20  11       27.65       60.27      8.48 o
  -4  20  11       74.01       90.06      8.69 o
  -3  20  11       53.62       68.34      7.07 o
  -2  20  11        2.23        0.90      5.02 o
  -1  20  11      225.18      248.49      8.54 o
   0  20  11       20.21       20.77      4.42 o
   1  20  11       31.21       30.91      4.57 o
   2  20  11       48.19       49.82      9.46 o
   3  20  11        1.68        0.50      6.38 o
   4  20  11        2.75       12.37      7.27 o
  -6  21  11        2.38        7.58      9.56 o
  -5  21  11       24.66       20.69      7.36 o
  -4  21  11        6.64       -0.66      6.31 o
  -3  21  11       18.33       33.91      6.51 o
  -2  21  11       27.19       35.13      6.25 o
  -1  21  11       80.02      106.34      6.73 o
   0  21  11       33.54       34.14      4.86 o
   1  21  11        8.14       20.67      4.71 o
   2  21  11        5.02        0.21      7.67 o
   3  21  11        0.72       -2.43      6.46 o
  -5  22  11       68.68       61.62      9.03 o
  -4  22  11        5.42        4.15      6.57 o
  -3  22  11      398.14      415.54     15.51 o
  -2  22  11       16.69       32.76      6.37 o
  -1  22  11        9.30       16.16      5.61 o
   0  22  11        9.15       16.34      5.05 o
   1  22  11       47.08       66.51      5.94 o
   2  22  11        3.08       -4.66      4.66 o
   3  22  11       23.27       12.33      7.17 o
  -5  23  11        8.32        8.76     14.19 o
  -4  23  11        1.37        1.74      6.85 o
  -3  23  11       43.57       50.73      8.01 o
  -2  23  11       18.72       29.18      7.07 o
  -1  23  11        1.06       -4.22      5.51 o
   0  23  11       28.31       51.17      6.68 o
   1  23  11        1.15        4.80      5.01 o
   2  23  11       23.83       16.93      5.67 o
  -4  24  11        2.20       -4.30      8.68 o
  -3  24  11       51.61       55.09     10.13 o
  -2  24  11       44.29       61.12      9.99 o
  -1  24  11       36.26       32.67      8.58 o
   0  24  11       23.73       38.89      7.24 o
   1  24  11      115.03      159.67      8.38 o
  -2  25  11       15.67       -3.77     13.91 o
  -1  25  11        1.93        2.80      8.31 o
   0  25  11        4.60       12.84      7.94 o
  -8   0  12       56.11       63.86     14.19 o
  -6   0  12       68.30       56.07     11.34 o
  -4   0  12     1871.09     1793.82     29.29 o
  -2   0  12       65.15       51.48      5.39 o
   0   0  12      579.44      526.14     18.77 o
   2   0  12     2323.30     2303.07     77.07 o
   4   0  12      200.10      208.52     24.00 o
   6   0  12      129.66      121.64     10.23 o
  -9   1  12       56.17       63.19     11.37 o
  -8   1  12      110.28      138.72     12.47 o
  -7   1  12       29.33       20.21      7.87 o
  -6   1  12       52.79       68.98      8.73 o
  -5   1  12      124.37      129.20      8.63 o
  -4   1  12      310.57      240.51      8.51 o
  -3   1  12        5.57       -0.47      1.84 o
  -2   1  12      239.79      184.69      9.02 o
  -1   1  12       77.07       82.49      3.56 o
   0   1  12     1062.37     1052.40     20.79 o
   1   1  12      149.02      178.87     11.46 o
   2   1  12      576.26      633.52     22.20 o
   3   1  12      225.71      223.46     13.67 o
   4   1  12       45.76       28.42      4.76 o
   5   1  12       49.03       49.87      6.46 o
   6   1  12        0.22        1.82      4.46 o
   7   1  12       23.51       35.84      8.39 o
  -9   2  12        6.57        4.04      9.65 o
  -8   2  12      181.57      155.22     13.12 o
  -7   2  12       59.41       57.16      9.07 o
  -6   2  12       32.20       15.14      6.66 o
  -5   2  12        4.80       -4.80      4.80 o
  -4   2  12      412.69      405.42      7.75 o
  -3   2  12        0.25       -1.70      1.70 o
  -2   2  12       55.74       65.56      4.17 o
  -1   2  12        0.63       -1.92      1.92 o
   0   2  12      507.10      450.66     14.27 o
   1   2  12       76.17       60.39      7.73 o
   2   2  12      142.10      152.22     11.34 o
   3   2  12       73.42       78.85     14.16 o
   4   2  12      231.37      213.79      7.25 o
   5   2  12      191.34      187.42      7.85 o
   6   2  12        0.28       -4.31      4.31 o
   7   2  12        2.32        4.80      5.32 o
  -9   3  12        5.90        7.20      9.48 o
  -8   3  12       38.99       11.99      8.61 o
  -7   3  12       95.77       72.85      9.70 o
  -6   3  12       66.12       49.85      7.57 o
  -5   3  12        3.07       -5.42      5.42 o
  -4   3  12     1275.91     1140.07     14.40 o
  -3   3  12        6.64        1.85      1.92 o
  -2   3  12      399.23      306.61     10.40 o
  -1   3  12      157.79      133.31      6.11 o
   0   3  12       21.40       26.46      5.30 o
   1   3  12      145.40      148.95     10.55 o
   2   3  12      455.07      471.59     18.11 o
   3   3  12      267.84      240.23      8.24 o
   4   3  12      185.47      172.05      6.72 o
   5   3  12       10.79        9.06      5.94 o
   6   3  12       18.31       20.05      5.10 o
   7   3  12       24.05        8.42      5.26 o
  -9   4  12        6.68       17.91     10.25 o
  -8   4  12        8.61       -0.99      8.28 o
  -7   4  12      266.31      258.25     14.58 o
  -6   4  12       65.99       65.88      8.51 o
  -5   4  12      537.34      487.46     16.62 o
  -4   4  12      117.43       87.99      3.85 o
  -3   4  12      592.12      592.22     10.18 o
  -2   4  12     1063.53      912.88     15.30 o
  -1   4  12      468.80      534.33      9.21 o
   0   4  12       85.20       73.08      3.53 o
   1   4  12       66.39       96.51      7.45 o
   2   4  12      106.64       76.69      9.12 o
   3   4  12       62.87       42.08      4.42 o
   4   4  12       64.75       58.74      4.67 o
   5   4  12        0.01       -0.47      4.06 o
   6   4  12        8.31        5.96      4.78 o
   7   4  12        0.18       -1.68      5.20 o
  -9   5  12       85.70       82.04     12.41 o
  -8   5  12       22.65       29.32     10.26 o
  -7   5  12      143.49      156.97     15.65 o
  -6   5  12      615.82      590.54     33.15 o
  -5   5  12      648.17      625.07     43.13 o
  -4   5  12      770.01      695.71     10.30 o
  -3   5  12        8.17        4.69      1.99 o
  -2   5  12       17.82       27.26      7.57 o
  -1   5  12      345.55      309.84      6.86 o
   0   5  12       14.83       26.52      2.49 o
   1   5  12      239.97      222.39      6.01 o
   2   5  12      537.62      554.15     11.17 o
   3   5  12      108.79      123.19      6.80 o
   4   5  12      160.57      157.97      6.81 o
   5   5  12       75.85       58.37      5.57 o
   6   5  12       55.33       56.22      9.76 o
   7   5  12        1.95        1.67      6.06 o
  -9   6  12        2.73        0.70     13.39 o
  -8   6  12      214.57      211.63     23.16 o
  -7   6  12       89.60      107.81     11.14 o
  -6   6  12        2.59       16.73      7.47 o
  -5   6  12        6.90       14.44      5.56 o
  -4   6  12     1349.67     1266.93     15.87 o
  -3   6  12       49.86       41.78      2.59 o
  -2   6  12     1777.57     1599.38     24.21 o
  -1   6  12      313.65      244.57      6.25 o
   0   6  12       11.26       17.61      2.66 o
   1   6  12       72.20       91.13      4.13 o
   2   6  12       49.69       58.91      4.07 o
   3   6  12      371.50      347.23     11.30 o
   4   6  12      122.18      129.64      6.56 o
   5   6  12        4.59       -4.02      4.26 o
   6   6  12        0.04       -1.86      4.62 o
  -9   7  12       52.44       54.06     11.86 o
  -8   7  12       12.57       14.69      8.85 o
  -7   7  12       58.42       52.46      9.35 o
  -6   7  12     1237.80     1235.72     33.17 o
  -5   7  12      692.59      735.46     18.35 o
  -4   7  12      543.25      522.33     13.06 o
  -3   7  12      387.54      361.65      6.01 o
  -2   7  12      463.31      482.15     17.32 o
  -1   7  12     1044.01     1061.92     15.92 o
   0   7  12        0.68        3.70      2.72 o
   1   7  12      548.90      547.07     13.63 o
   2   7  12      323.22      298.09      8.49 o
   3   7  12      329.32      310.47     12.11 o
   4   7  12        2.78       10.43      4.23 o
   5   7  12       34.94       39.65      5.32 o
   6   7  12       37.66       44.97      6.09 o
  -9   8  12       28.08       27.49     10.98 o
  -8   8  12        7.41        3.25      8.64 o
  -7   8  12      136.22      134.68     18.05 o
  -6   8  12       53.97       32.44      8.33 o
  -5   8  12      403.19      370.77     12.41 o
  -4   8  12       96.56       89.13      6.49 o
  -3   8  12       70.14       72.82      3.25 o
  -2   8  12      130.18      128.48      6.42 o
  -1   8  12      492.09      462.00      9.28 o
   0   8  12      269.10      310.17      7.81 o
   1   8  12      276.30      270.96      7.19 o
   2   8  12       26.93       32.30      5.06 o
   3   8  12       46.10       46.48      4.58 o
   4   8  12        0.02        3.07      3.41 o
   5   8  12       52.43       58.33      5.98 o
   6   8  12        4.22       -5.01      5.01 o
  -9   9  12       50.58       79.10     12.32 o
  -8   9  12       29.28       56.65     17.67 o
  -7   9  12       32.57       54.57      9.61 o
  -6   9  12        0.31        1.55      6.72 o
  -5   9  12      178.06      166.38     12.51 o
  -4   9  12      394.10      413.35     11.11 o
  -3   9  12      411.88      395.43      6.71 o
  -2   9  12     1361.16     1313.15     21.20 o
  -1   9  12      268.46      265.69      7.21 o
   0   9  12       35.55       47.19      4.11 o
   1   9  12      561.05      580.44     11.47 o
   2   9  12        5.06       -1.22      3.61 o
   3   9  12       20.18       13.16      3.96 o
   4   9  12       29.18       34.04      4.30 o
   5   9  12        1.76        2.76      4.83 o
   6   9  12       25.92       31.09      6.13 o
  -9  10  12       46.19       41.73     11.30 o
  -8  10  12       99.80       92.62     14.43 o
  -7  10  12        7.06       13.18      8.36 o
  -6  10  12       33.17       31.42      8.24 o
  -5  10  12       13.27        5.81      5.10 o
  -4  10  12      244.59      208.07      8.22 o
  -3  10  12      124.62      141.78      4.96 o
  -2  10  12     1249.79     1185.01     18.34 o
  -1  10  12      182.35      149.08      6.36 o
   0  10  12     1431.54     1294.92     20.79 o
   1  10  12        1.76       10.75      4.22 o
   2  10  12       13.13        9.57      5.70 o
   3  10  12       23.07       23.30      4.79 o
   4  10  12       50.79       32.11      4.49 o
   5  10  12        1.04       -4.67      4.69 o
   6  10  12        0.16       -5.15      5.15 o
  -9  11  12       15.27       19.82     16.28 o
  -8  11  12       14.70       36.41     10.19 o
  -7  11  12      100.54      103.06     11.21 o
  -6  11  12       15.55       17.15      6.29 o
  -5  11  12        1.12        5.67      5.65 o
  -4  11  12       36.87       36.53      4.97 o
  -3  11  12       62.15       70.87      4.21 o
  -2  11  12      223.85      190.38      4.42 o
  -1  11  12       12.63       16.60      3.98 o
   0  11  12       73.69       82.04      5.62 o
   1  11  12        0.59        2.25      3.47 o
   2  11  12      126.66      162.15      8.33 o
   3  11  12        1.70        0.42      4.25 o
   4  11  12       52.21       58.73      6.50 o
   5  11  12        5.32        2.94      4.91 o
   6  11  12       22.98       23.31      7.02 o
  -8  12  12        1.11       -8.90      8.90 o
  -7  12  12       26.95       23.02     12.69 o
  -6  12  12       16.68       13.09      6.30 o
  -5  12  12      141.66      156.03      7.81 o
  -4  12  12      418.90      428.54     11.52 o
  -3  12  12       61.19       56.66      4.57 o
  -2  12  12      181.30      181.07      4.92 o
  -1  12  12      143.06      137.03      6.20 o
   0  12  12      192.59      202.12      7.34 o
   1  12  12       65.98       79.57      5.96 o
   2  12  12      198.64      201.28     12.31 o
   3  12  12        0.41       -4.34      4.34 o
   4  12  12        0.56        0.91      5.08 o
   5  12  12        0.34       -5.40      5.40 o
   6  12  12        0.01       -3.63      6.15 o
  -8  13  12        4.89        9.36      9.50 o
  -7  13  12        2.92       -1.93      8.33 o
  -6  13  12      526.81      583.98     21.79 o
  -5  13  12      122.97      118.56      8.70 o
  -4  13  12      111.13      120.13      6.71 o
  -3  13  12       90.26      114.04      5.59 o
  -2  13  12       62.39       73.32      5.52 o
  -1  13  12        4.33       13.02      4.47 o
   0  13  12      276.61      277.52      9.16 o
   1  13  12      118.79      139.84      7.56 o
   2  13  12      333.33      361.95     12.61 o
   3  13  12        0.73        1.88      6.54 o
   4  13  12       22.84       34.87      6.43 o
   5  13  12        6.62       -1.08      5.99 o
  -8  14  12        4.26       -9.43      9.43 o
  -7  14  12       56.03       73.19     17.04 o
  -6  14  12        2.67       -3.79      7.88 o
  -5  14  12        1.23       -1.93      5.54 o
  -4  14  12       64.08       60.21      6.06 o
  -3  14  12       75.53       61.69      4.79 o
  -2  14  12      137.19      128.10      5.71 o
  -1  14  12       96.95       91.37      5.47 o
   0  14  12      107.49      106.23      8.09 o
   1  14  12       81.37       77.10      7.58 o
   2  14  12       18.19       14.79      7.03 o
   3  14  12        2.18        2.42      6.34 o
   4  14  12       23.78       19.21      8.04 o
   5  14  12       17.54       30.06      7.23 o
  -8  15  12       20.66       25.19     12.63 o
  -7  15  12        0.05       -8.40      8.40 o
  -6  15  12        0.13       -6.97      7.65 o
  -5  15  12       58.34       63.07      7.58 o
  -4  15  12      327.57      285.93     10.58 o
  -3  15  12       10.87       -4.45      4.45 o
  -2  15  12      373.84      398.60     10.93 o
  -1  15  12      320.19      302.23      9.94 o
   0  15  12       52.81       64.53      7.22 o
   1  15  12       15.31       18.78      5.79 o
   2  15  12        0.84        0.61     10.29 o
   3  15  12       14.72       18.95      5.82 o
   4  15  12       62.10       95.24      8.43 o
   5  15  12       57.84       52.09      8.05 o
  -7  16  12       21.90       16.96     16.45 o
  -6  16  12       65.03       56.17      8.45 o
  -5  16  12        1.54       -2.15      5.80 o
  -4  16  12       12.79       13.58      5.32 o
  -3  16  12        0.02       -0.74      4.57 o
  -2  16  12      126.32      120.63      6.72 o
  -1  16  12        6.63       24.45      3.21 o
   0  16  12       15.18       11.21      5.70 o
   1  16  12        1.87       -6.82      6.82 o
   2  16  12        4.37       -5.82      6.49 o
   3  16  12        5.37        8.93      5.62 o
   4  16  12        0.09        8.56      6.35 o
   5  16  12        0.12       -6.35      6.35 o
  -7  17  12       51.18       55.66     10.94 o
  -6  17  12       65.62       74.61     12.96 o
  -5  17  12       13.83        1.38      5.80 o
  -4  17  12      277.69      276.98     10.82 o
  -3  17  12       21.04       27.14      5.43 o
  -2  17  12       40.02       39.07      5.85 o
  -1  17  12       93.23       89.49      5.12 o
   0  17  12       95.05       96.68      5.70 o
   1  17  12       27.37       24.95     13.15 o
   2  17  12       40.69       43.85      8.45 o
   3  17  12       15.27        8.03      5.97 o
   4  17  12       43.76       52.88      9.84 o
  -7  18  12       17.38        0.28      9.15 o
  -6  18  12       16.47        9.10      7.49 o
  -5  18  12        0.00       -5.97      5.97 o
  -4  18  12        2.57       -4.82      4.82 o
  -3  18  12       10.79        9.25      5.21 o
  -2  18  12       76.47       65.44      6.21 o
  -1  18  12        0.15        6.17      4.11 o
   0  18  12       23.25       24.62      4.51 o
   1  18  12        0.06       -6.47      6.73 o
   2  18  12       20.37       22.52      8.31 o
   3  18  12        0.07       -5.82      5.82 o
   4  18  12       31.42       35.45      7.44 o
  -6  19  12       44.86       48.65      8.63 o
  -5  19  12        6.34        5.25      6.60 o
  -4  19  12       11.58       20.85      6.22 o
  -3  19  12       20.35       18.98      5.68 o
  -2  19  12        0.01       -0.18      4.74 o
  -1  19  12        0.24        4.39      3.91 o
   0  19  12      452.55      444.87     12.24 o
   1  19  12        9.53       15.07      7.85 o
   2  19  12       70.19       70.66     10.15 o
   3  19  12        1.40       -3.77      6.06 o
   4  19  12       13.62        3.47      6.86 o
  -6  20  12        0.07       -3.75      8.90 o
  -5  20  12       18.27        7.17      6.80 o
  -4  20  12       27.25       21.17      6.84 o
  -3  20  12       82.02       91.95      7.59 o
  -2  20  12        5.06        0.88      5.01 o
  -1  20  12        2.50        2.38      4.07 o
   0  20  12       60.67       66.81      4.96 o
   1  20  12       49.89       74.53     18.43 o
   2  20  12      124.00       96.29     11.40 o
   3  20  12       14.93       20.94      7.23 o
  -5  21  12       32.25       41.23      8.06 o
  -4  21  12       13.38       22.28      7.13 o
  -3  21  12       35.62       31.74      6.58 o
  -2  21  12      358.40      383.98     12.61 o
  -1  21  12        0.06        7.67      4.41 o
   0  21  12       46.89       49.07      5.01 o
   1  21  12       20.15       16.24      8.49 o
   2  21  12       18.43       29.51      8.73 o
   3  21  12        0.74       -0.57      9.29 o
  -5  22  12       14.40       11.39      9.27 o
  -4  22  12       65.30       59.69      8.57 o
  -3  22  12        4.20       13.23      6.86 o
  -2  22  12        2.45       14.96      5.86 o
  -1  22  12       47.16       53.64      6.46 o
   0  22  12       41.13       53.80      5.38 o
   1  22  12        0.04        7.55      8.48 o
   2  22  12        3.24        2.53      6.69 o
  -4  23  12       65.38       65.75     14.50 o
  -3  23  12       26.96       32.94      7.52 o
  -2  23  12       58.35       87.09      7.86 o
  -1  23  12       56.88       69.44      9.03 o
   0  23  12        2.33       -1.28      5.15 o
   1  23  12       83.75      104.37     13.60 o
  -3  24  12       20.13       11.56     11.41 o
  -2  24  12       65.73       66.55      9.91 o
  -1  24  12       29.36       32.42      7.52 o
   0  24  12        0.05       -5.56      5.56 o
  -9   0  13       15.04       -7.65     13.36 o
  -7   0  13        4.81        2.92     10.36 o
  -5   0  13      319.88      311.58     15.06 o
  -3   0  13      674.39      519.29     17.20 o
  -1   0  13        1.69        7.76      3.60 o
   1   0  13      978.82     1049.59     43.34 o
   3   0  13      638.09      781.37     37.08 o
   5   0  13       32.21       42.76     11.41 o
  -9   1  13       22.82       32.11     10.33 o
  -8   1  13        0.42        0.80      8.21 o
  -7   1  13       21.17       14.15      7.60 o
  -6   1  13      452.55      434.92     16.55 o
  -5   1  13       46.20       48.42      5.34 o
  -4   1  13       17.87       15.36      2.58 o
  -3   1  13       86.32       58.53      6.89 o
  -2   1  13      213.10      200.22      6.81 o
  -1   1  13        3.25        3.20      2.14 o
   0   1  13      101.77      116.32      9.25 o
   1   1  13      623.96      586.14     39.68 o
   2   1  13       68.99       72.96      9.71 o
   3   1  13      248.68      250.11     30.12 o
   4   1  13        7.34       10.06      3.86 o
   5   1  13       73.71       70.46      5.60 o
   6   1  13        0.84       -4.29      4.29 o
  -9   2  13      107.06      111.79     12.46 o
  -8   2  13       67.79       85.54     30.05 o
  -7   2  13      154.24      170.32     18.61 o
  -6   2  13       32.06       12.77      7.96 o
  -5   2  13        3.77        3.47      4.40 o
  -4   2  13      211.92      206.98      4.99 o
  -3   2  13     1119.18      933.91     18.25 o
  -2   2  13        0.95       -1.66      4.34 o
  -1   2  13       45.06       35.99      2.95 o
   0   2  13      129.87      136.24      8.66 o
   1   2  13       19.08       13.37     18.54 o
   2   2  13        0.09        3.23      6.64 o
   3   2  13       84.91       75.46      9.86 o
   4   2  13      117.95      112.72      6.62 o
   5   2  13       69.74       79.93      5.76 o
   6   2  13        3.74        2.87      4.54 o
  -9   3  13        1.70       -3.08      8.91 o
  -8   3  13       14.93       16.85      8.47 o
  -7   3  13      230.28      208.47     13.81 o
  -6   3  13      120.01      123.60     15.23 o
  -5   3  13       84.87       76.19      6.02 o
  -4   3  13        0.90       -2.31      2.31 o
  -3   3  13       16.40        9.27      4.11 o
  -2   3  13      105.69      105.51      5.62 o
  -1   3  13      843.34      793.68     13.32 o
   0   3  13       20.38       15.28      3.20 o
   1   3  13       15.10       18.11     11.55 o
   2   3  13        6.26        9.59     13.98 o
   3   3  13       37.43       32.94      9.01 o
   4   3  13      110.65      112.64      7.49 o
   5   3  13        7.69       20.76      8.13 o
   6   3  13        3.28       -3.19      4.59 o
  -9   4  13      151.49      173.49     16.87 o
  -8   4  13      110.86      118.79     14.12 o
  -7   4  13        3.47       -7.01      7.01 o
  -6   4  13       57.44       51.39      8.34 o
  -5   4  13        0.39       -4.58      5.34 o
  -4   4  13      153.29      129.32      6.24 o
  -3   4  13     2363.20     2221.13     36.48 o
  -2   4  13       33.51       25.91      3.54 o
  -1   4  13      245.38      216.78      6.11 o
   0   4  13       44.02       43.37      2.57 o
   1   4  13      140.18      112.93     16.35 o
   2   4  13       50.53       46.32      8.16 o
   3   4  13       72.44       78.20      6.09 o
   4   4  13       14.28        3.59      4.85 o
   5   4  13      172.09      186.79      8.13 o
   6   4  13        0.01       -2.49      4.62 o
  -9   5  13        7.51        5.41      9.30 o
  -8   5  13        0.25       -9.43      9.43 o
  -7   5  13        1.77       -7.08      7.08 o
  -6   5  13       17.76       13.88      6.81 o
  -5   5  13       50.71       62.23      5.83 o
  -4   5  13      110.81      109.33      4.53 o
  -3   5  13      365.05      326.76     12.35 o
  -2   5  13       52.24       58.93      4.25 o
  -1   5  13      687.30      596.08     10.41 o
   0   5  13       65.70       52.33      3.78 o
   1   5  13        0.81        5.00      2.76 o
   2   5  13       70.95       69.78      4.09 o
   3   5  13       10.86       11.39      4.24 o
   4   5  13        2.73       -3.56      3.56 o
   5   5  13        4.46       -0.69      4.48 o
   6   5  13        8.20        8.34      4.98 o
  -9   6  13       21.78       10.54     10.21 o
  -8   6  13        2.07       -8.07      8.07 o
  -7   6  13        2.55       -2.10      9.70 o
  -6   6  13      218.46      200.42     12.47 o
  -5   6  13      948.35      906.08     18.65 o
  -4   6  13        6.60        5.96      3.02 o
  -3   6  13      512.66      468.02      9.65 o
  -2   6  13      549.42      506.39     10.77 o
  -1   6  13      231.74      209.54      7.28 o
   0   6  13        6.01        0.24      2.59 o
   1   6  13      213.86      214.07      6.06 o
   2   6  13       51.52       56.17      3.28 o
   3   6  13      516.20      582.91     15.76 o
   4   6  13        0.90       -1.25      3.78 o
   5   6  13        4.40        2.30      4.43 o
   6   6  13        1.20       -4.10      4.77 o
  -9   7  13        9.96       -0.96      9.54 o
  -8   7  13        0.59       -8.36      8.36 o
  -7   7  13       75.01       50.61     13.36 o
  -6   7  13        0.78        4.25      5.51 o
  -5   7  13        4.27       16.03      4.87 o
  -4   7  13      472.52      441.35      9.45 o
  -3   7  13      344.73      307.09      5.81 o
  -2   7  13      110.83      109.76      5.41 o
  -1   7  13       19.60       12.15      3.10 o
   0   7  13      454.96      409.46      8.85 o
   1   7  13       39.28       22.45      3.10 o
   2   7  13        1.60        3.47      2.77 o
   3   7  13       15.24       23.15      3.93 o
   4   7  13      115.64      134.38      6.86 o
   5   7  13        4.63        5.01      4.64 o
   6   7  13        0.31        0.94      5.15 o
  -9   8  13      107.75      107.86     13.49 o
  -8   8  13       24.15        4.74      9.25 o
  -7   8  13       82.14      128.21     18.68 o
  -6   8  13       16.78        9.06      5.58 o
  -5   8  13        2.32       -1.10      4.42 o
  -4   8  13      226.41      256.04      8.57 o
  -3   8  13       15.43        5.07      2.00 o
  -2   8  13      139.13      134.42      6.12 o
  -1   8  13      123.96      126.43      5.30 o
   0   8  13       79.16       92.04      5.68 o
   1   8  13      197.49      185.05      6.11 o
   2   8  13        7.82        9.07      3.68 o
   3   8  13      203.76      207.84     12.14 o
   4   8  13       32.66       30.76      4.40 o
   5   8  13       21.53       24.80      5.21 o
   6   8  13        9.29       18.70      5.74 o
  -9   9  13        0.79       -5.52      9.47 o
  -8   9  13      108.07       91.93     12.14 o
  -7   9  13      293.25      299.64     16.52 o
  -6   9  13        0.02       -4.06      5.27 o
  -5   9  13      182.44      180.39      9.65 o
  -4   9  13      108.08      106.10      6.07 o
  -3   9  13       44.75       47.00      2.89 o
  -2   9  13       10.13       15.22      3.77 o
  -1   9  13       13.72       12.75      3.61 o
   0   9  13       28.36       23.76      3.57 o
   1   9  13       98.60      125.53      5.59 o
   2   9  13      145.31      106.82      6.72 o
   3   9  13        0.88       -3.02      3.87 o
   4   9  13        0.65       -3.51      3.51 o
   5   9  13        1.29        3.17      4.79 o
   6   9  13        0.29       -1.99      5.45 o
  -8  10  13       21.71       21.27     13.46 o
  -7  10  13       73.14       82.52     14.16 o
  -6  10  13        3.09       -3.23      5.56 o
  -5  10  13        1.45        2.92      4.79 o
  -4  10  13      273.60      222.41      8.51 o
  -3  10  13        8.54        9.92      2.52 o
  -2  10  13        4.27        7.84      3.73 o
  -1  10  13      320.10      318.67      8.73 o
   0  10  13        3.32        6.12      3.33 o
   1  10  13      504.33      518.11     11.20 o
   2  10  13        1.08        2.72      4.18 o
   3  10  13      140.07      140.98      8.03 o
   4  10  13       13.45       15.76      4.83 o
   5  10  13       15.16        9.64      5.28 o
  -8  11  13      195.40      203.23     25.29 o
  -7  11  13       12.07       14.41     10.75 o
  -6  11  13      347.79      334.44     12.83 o
  -5  11  13       83.16       75.44      6.39 o
  -4  11  13        9.38        6.48      4.24 o
  -3  11  13      184.49      176.35      5.17 o
  -2  11  13      212.57      237.32      9.06 o
  -1  11  13       15.20        9.84      3.84 o
   0  11  13      101.89       81.91      5.08 o
   1  11  13       29.86       35.00      4.17 o
   2  11  13        0.58        3.50      4.52 o
   3  11  13        6.48        4.31      4.68 o
   4  11  13        0.01        0.33      5.09 o
   5  11  13        0.59       -4.89      4.89 o
  -8  12  13       48.83       63.60     11.52 o
  -7  12  13      149.45      194.07     13.94 o
  -6  12  13       30.99       59.21      9.34 o
  -5  12  13      738.61      733.31     17.83 o
  -4  12  13      101.20       97.76      6.19 o
  -3  12  13       33.72       45.31      3.79 o
  -2  12  13       26.78       26.55      5.81 o
  -1  12  13       77.18       70.74      5.20 o
   0  12  13       19.12       21.49      4.15 o
   1  12  13      388.66      404.64     12.06 o
   2  12  13        4.71       -3.67      4.51 o
   3  12  13       54.62       49.81      8.17 o
   4  12  13       15.69       -0.16      5.37 o
   5  12  13        2.76        4.11      9.56 o
  -8  13  13        0.54       -5.30      9.27 o
  -7  13  13       38.75       37.11      9.86 o
  -6  13  13        4.92        3.71     10.85 o
  -5  13  13       12.41       16.74      6.49 o
  -4  13  13        0.56       -4.80      5.82 o
  -3  13  13      295.05      280.50      8.24 o
  -2  13  13       63.67       73.25      4.30 o
  -1  13  13       25.69       23.03      6.07 o
   0  13  13       17.14       14.32      4.70 o
   1  13  13       53.60       41.71      8.23 o
   2  13  13       11.34       11.46      6.85 o
   3  13  13       91.12       93.06      9.99 o
   4  13  13       14.12       17.60      6.76 o
   5  13  13        0.74        6.98      6.29 o
  -8  14  13        4.66        0.81      9.20 o
  -7  14  13       64.57       59.56     10.68 o
  -6  14  13        4.29        0.97      6.19 o
  -5  14  13       37.62       43.90      7.20 o
  -4  14  13        4.25        0.49      5.12 o
  -3  14  13       75.64       80.45      5.96 o
  -2  14  13       20.22       29.93      3.29 o
  -1  14  13      244.98      274.16     12.11 o
   0  14  13       81.17       89.37      7.97 o
   1  14  13      272.20      290.24     15.09 o
   2  14  13        1.65       -1.79      6.64 o
   3  14  13       13.33       13.94      7.60 o
   4  14  13        1.84        7.52      6.11 o
   5  14  13       15.54       23.38      7.99 o
  -7  15  13       42.09       29.00      9.51 o
  -6  15  13       28.45       23.82      7.19 o
  -5  15  13       31.76       40.26      6.93 o
  -4  15  13        1.36       -4.55      4.55 o
  -3  15  13      124.95      142.08      7.19 o
  -2  15  13       66.92       56.60      4.04 o
  -1  15  13       49.18       54.12      9.49 o
   0  15  13       34.13       34.12      6.70 o
   1  15  13       94.91      117.55     10.77 o
   2  15  13       16.52       -1.03     10.26 o
   3  15  13        2.58        1.77      5.42 o
   4  15  13        7.59        6.72      6.04 o
  -7  16  13        2.01       -8.48      8.48 o
  -6  16  13       11.33       -1.71      6.51 o
  -5  16  13        3.63       -2.88      5.75 o
  -4  16  13       26.29       27.62      5.66 o
  -3  16  13      226.05      233.02      9.28 o
  -2  16  13        1.28        6.19      4.19 o
  -1  16  13      272.53      308.62     13.18 o
   0  16  13       13.32       17.12      6.42 o
   1  16  13       48.80       57.48      9.39 o
   2  16  13        3.95       -3.75      6.99 o
   3  16  13        0.46       -5.53      5.53 o
   4  16  13        3.76        7.49      6.62 o
  -7  17  13        0.23       -4.26     15.69 o
  -6  17  13        1.57       11.01     10.46 o
  -5  17  13        2.13        3.04      6.36 o
  -4  17  13       16.53       20.58      5.60 o
  -3  17  13       27.57       24.10      5.68 o
  -2  17  13       27.82       38.72      5.00 o
  -1  17  13        7.87        6.36      3.76 o
   0  17  13       33.66       48.85      7.32 o
   1  17  13        1.29       -6.59      6.59 o
   2  17  13        1.77       -5.71      7.35 o
   3  17  13        3.59        9.70      6.48 o
   4  17  13        0.26        8.99      6.74 o
  -6  18  13       16.72       15.67      9.14 o
  -5  18  13      163.22      208.46     11.58 o
  -4  18  13       29.67       15.69      5.81 o
  -3  18  13       71.75       85.06      6.88 o
  -2  18  13        3.95        4.44      4.56 o
  -1  18  13       26.20       25.12      4.74 o
   0  18  13        0.37        6.01      6.17 o
   1  18  13       27.33       29.25      8.62 o
   2  18  13       17.00        8.35     10.75 o
   3  18  13       85.07      101.66      9.21 o
  -6  19  13        2.00       -8.15      8.15 o
  -5  19  13       23.63       23.10      7.45 o
  -4  19  13       25.45       28.62      6.42 o
  -3  19  13       41.99       52.27      6.48 o
  -2  19  13        2.89        0.89      4.68 o
  -1  19  13       85.83       70.16      5.98 o
   0  19  13       13.94       13.26      6.66 o
   1  19  13        7.54       19.07      9.08 o
   2  19  13        0.48       -1.89      8.06 o
   3  19  13       72.89       71.55     12.27 o
  -5  20  13        1.89        4.29      6.96 o
  -4  20  13       92.50      116.17      9.53 o
  -3  20  13        6.77       25.49      6.20 o
  -2  20  13       15.55       34.89      6.01 o
  -1  20  13      122.29      130.08      6.94 o
   0  20  13       14.59       20.76      7.11 o
   1  20  13      127.35      136.64     19.51 o
   2  20  13        4.98        4.35      8.27 o
  -5  21  13       48.95       70.09     16.69 o
  -4  21  13        0.12       -5.28      6.41 o
  -3  21  13       45.29       63.34      7.20 o
  -2  21  13       21.27       10.73      6.69 o
  -1  21  13        0.99        6.29      4.20 o
   0  21  13       22.08       42.23      7.81 o
   1  21  13       70.20       90.22     22.19 o
   2  21  13       13.76        9.25     19.76 o
  -4  22  13       15.79       19.74      7.45 o
  -3  22  13       33.59       35.14      7.50 o
  -2  22  13       47.73       53.87      7.13 o
  -1  22  13      134.36      144.26      7.82 o
   0  22  13        2.61        1.72      6.62 o
   1  22  13        0.16       -0.90      8.35 o
  -3  23  13        0.07       13.02      8.21 o
  -2  23  13       79.80       89.85      7.67 o
  -1  23  13       28.13       31.12      5.84 o
   0  23  13       29.46       12.94     15.09 o
  -8   0  14       51.80       36.45     13.56 o
  -6   0  14       31.50       18.22     10.02 o
  -4   0  14        0.67       -4.17      4.17 o
  -2   0  14      164.89      144.18     13.74 o
   0   0  14      191.60      215.57     20.38 o
   2   0  14       97.64      120.13     15.44 o
   4   0  14       43.18       49.88      6.11 o
   6   0  14        0.37        5.64      8.21 o
  -9   1  14        1.78       -8.39      8.39 o
  -8   1  14      132.10      151.34     12.58 o
  -7   1  14       95.56      101.68     12.17 o
  -6   1  14       74.45       85.79      8.52 o
  -5   1  14       11.65       11.10      5.17 o
  -4   1  14      282.17      255.80      5.62 o
  -3   1  14       16.91       10.91      3.83 o
  -2   1  14      690.37      606.50     13.23 o
  -1   1  14       25.29       21.38      2.82 o
   0   1  14       72.07       83.74      8.05 o
   1   1  14       86.79      109.88     10.52 o
   2   1  14       67.44       83.15      9.89 o
   3   1  14        0.85        7.46      7.40 o
   4   1  14      143.12      168.10      8.95 o
   5   1  14       32.82       31.83      4.64 o
   6   1  14       45.78       54.63      6.06 o
  -9   2  14       19.07       19.76     10.08 o
  -8   2  14        6.49        0.55      8.08 o
  -7   2  14        0.16        6.48      7.42 o
  -6   2  14      230.24      232.70     10.87 o
  -5   2  14      264.00      257.26      9.01 o
  -4   2  14      122.30      130.51      4.34 o
  -3   2  14       12.10        1.71      5.61 o
  -2   2  14       79.11       76.66      6.97 o
  -1   2  14      177.06      175.21     10.42 o
   0   2  14       63.08       71.32      7.59 o
   1   2  14       18.97        7.52      7.23 o
   2   2  14        2.38        3.41      6.83 o
   3   2  14        2.53        6.71      6.86 o
   4   2  14       35.90       43.08      5.39 o
   5   2  14        2.18       -2.91      3.93 o
   6   2  14        0.05       -2.17      4.68 o
  -9   3  14        6.63        1.32      9.37 o
  -8   3  14      210.70      251.81     15.96 o
  -7   3  14        0.26       -6.68      6.68 o
  -6   3  14        0.28       -2.93      6.00 o
  -5   3  14      185.32      166.22      7.74 o
  -4   3  14        8.60        5.50      3.13 o
  -3   3  14      118.84      116.02      6.20 o
  -2   3  14     1243.53     1137.56     21.07 o
  -1   3  14       16.99       20.21      3.18 o
   0   3  14      513.02      521.78     16.35 o
   1   3  14      243.93      237.52     14.41 o
   2   3  14        0.15        9.25      6.86 o
   3   3  14        3.24       -0.85      6.81 o
   4   3  14        0.01       -0.60      3.40 o
   5   3  14       29.73       24.91      4.58 o
   6   3  14       42.86       43.10      5.97 o
  -9   4  14       49.79       52.55     11.44 o
  -8   4  14       45.35       44.80     10.08 o
  -7   4  14       17.93        6.19      7.26 o
  -6   4  14      159.38      143.02      8.98 o
  -5   4  14      141.15      145.82      8.29 o
  -4   4  14      349.20      394.52     10.92 o
  -3   4  14       67.84       76.27      5.57 o
  -2   4  14      106.00      101.42      5.10 o
  -1   4  14      213.28      243.51      6.70 o
   0   4  14      209.11      168.07      6.22 o
   1   4  14        8.15        6.40      9.95 o
   2   4  14      132.99      132.96     11.55 o
   3   4  14       35.40       32.31      4.36 o
   4   4  14       24.18       17.61      4.18 o
   5   4  14        8.92        2.99      4.05 o
   6   4  14        1.48        7.51      5.04 o
  -9   5  14       92.22       86.61     14.43 o
  -8   5  14       94.65      108.34     11.88 o
  -7   5  14      146.73      150.41     13.60 o
  -6   5  14        1.76       -5.33      5.93 o
  -5   5  14       38.45       30.63      5.01 o
  -4   5  14        9.09        9.00      2.58 o
  -3   5  14      524.41      501.01     14.85 o
  -2   5  14      474.18      423.02     10.49 o
  -1   5  14       34.66       31.45      3.63 o
   0   5  14      176.94      155.05      5.13 o
   1   5  14      434.79      388.59      9.70 o
   2   5  14       81.71       95.25      4.89 o
   3   5  14        0.01        3.01      3.85 o
   4   5  14      215.42      229.73     12.18 o
   5   5  14        0.00       -4.05      4.05 o
   6   5  14       40.06       55.46      7.65 o
  -9   6  14        6.36        9.37      9.67 o
  -8   6  14       13.33       -3.09     11.13 o
  -7   6  14        0.01       -4.47      7.08 o
  -6   6  14        4.98        4.14      5.08 o
  -5   6  14       45.16       41.78      5.29 o
  -4   6  14       18.50       14.13      2.80 o
  -3   6  14      205.04      203.03      8.15 o
  -2   6  14       84.91       87.74      4.92 o
  -1   6  14      449.90      408.65      8.58 o
   0   6  14       92.39       92.67      4.30 o
   1   6  14        7.17        8.48      2.66 o
   2   6  14       36.13       41.98      4.17 o
   3   6  14       17.46       28.57      9.72 o
   4   6  14       14.29       11.72      4.28 o
   5   6  14       10.06        9.70      4.75 o
  -9   7  14       13.35       -9.22      9.22 o
  -8   7  14       43.55       26.71      9.69 o
  -7   7  14        1.04      -10.12     10.12 o
  -6   7  14       64.79       98.65      7.19 o
  -5   7  14      103.98      108.34     10.31 o
  -4   7  14       10.29        9.50      2.76 o
  -3   7  14        4.31        4.80      3.96 o
  -2   7  14       16.11       14.77      3.52 o
  -1   7  14        0.00        1.31      2.84 o
   0   7  14      152.28      157.32      5.64 o
   1   7  14        0.45        2.19      2.86 o
   2   7  14      149.92      159.11      8.50 o
   3   7  14        6.04        5.32      3.54 o
   4   7  14      140.95      166.80      7.64 o
   5   7  14        0.00        6.28      5.10 o
  -8   8  14       29.78       36.20     12.63 o
  -7   8  14       23.51       18.89      6.79 o
  -6   8  14      177.71      189.43      9.22 o
  -5   8  14        6.55        2.40      6.13 o
  -4   8  14       88.70       88.61      4.58 o
  -3   8  14        1.12       -0.47      4.94 o
  -2   8  14        0.06       -2.47      3.16 o
  -1   8  14       30.44       20.33      3.36 o
   0   8  14       45.97       51.98      4.03 o
   1   8  14       21.85       22.20      3.64 o
   2   8  14        0.44       -1.49      3.60 o
   3   8  14        8.83        3.72      4.00 o
   4   8  14        0.91       -3.52      3.52 o
   5   8  14       22.77       29.37      5.49 o
  -8   9  14      131.93      162.71     15.37 o
  -7   9  14       43.93       48.12      7.52 o
  -6   9  14      172.47      173.30     10.76 o
  -5   9  14      120.85      135.92      7.30 o
  -4   9  14        5.93        0.15      4.11 o
  -3   9  14        4.21       -3.44      4.71 o
  -2   9  14       47.92       53.23      4.61 o
  -1   9  14        5.87        6.66      3.36 o
   0   9  14      379.89      390.21      9.47 o
   1   9  14       31.29       22.30      3.81 o
   2   9  14      156.40      155.44      7.83 o
   3   9  14        1.84        1.20      4.19 o
   4   9  14       44.25       30.62      4.51 o
   5   9  14       24.03       29.29      5.67 o
  -8  10  14       15.70       15.25     10.05 o
  -7  10  14      165.99      145.88     11.32 o
  -6  10  14        0.08        0.30      5.14 o
  -5  10  14      398.51      403.77     11.75 o
  -4  10  14       82.27       67.30      5.27 o
  -3  10  14        8.88        8.26      4.20 o
  -2  10  14        0.60        6.66      4.34 o
  -1  10  14      203.88      256.17      8.16 o
   0  10  14        0.01        1.10      3.40 o
   1  10  14       49.79       35.39      4.43 o
   2  10  14        3.95       -5.50      5.50 o
   3  10  14        9.80       14.42      4.86 o
   4  10  14       18.18       21.30      5.74 o
   5  10  14        6.08        3.28     10.42 o
  -8  11  14       25.43       34.08     10.20 o
  -7  11  14      137.31      145.80     12.19 o
  -6  11  14       40.99       45.48      7.74 o
  -5  11  14        7.87       12.21      5.03 o
  -4  11  14      237.44      236.97      8.52 o
  -3  11  14      433.78      401.60     14.14 o
  -2  11  14       77.85       74.55     10.16 o
  -1  11  14        7.48       10.73      3.90 o
   0  11  14       77.69       92.63      5.44 o
   1  11  14        5.18        7.20      4.67 o
   2  11  14      253.37      269.53     10.64 o
   3  11  14       11.54       19.50      5.47 o
   4  11  14       83.96       88.55      7.68 o
   5  11  14        5.22        1.77      6.03 o
  -8  12  14        0.00       -3.27      8.80 o
  -7  12  14       25.91       23.28     10.23 o
  -6  12  14       17.63       14.36      6.97 o
  -5  12  14       59.38       66.27      7.24 o
  -4  12  14       11.02        7.57      4.23 o
  -3  12  14        0.06        0.52      2.54 o
  -2  12  14       37.43       38.50      8.97 o
  -1  12  14       19.05       10.49      5.50 o
   0  12  14        3.84       -1.94      4.01 o
   1  12  14        6.58        4.41      4.63 o
   2  12  14       27.83       28.54      5.66 o
   3  12  14        1.94       -2.32      6.86 o
   4  12  14       21.50       25.67      6.44 o
  -7  13  14        0.04       -7.21      9.32 o
  -6  13  14      113.55      112.31      9.45 o
  -5  13  14        0.04       -0.23      5.58 o
  -4  13  14      151.58      156.36      8.71 o
  -3  13  14        0.76       -2.88      2.88 o
  -2  13  14        0.06       -2.15      8.87 o
  -1  13  14       46.87       42.37      6.94 o
   0  13  14      103.48      123.18      8.78 o
   1  13  14       93.31      112.57     10.28 o
   2  13  14      335.87      334.81     16.26 o
   3  13  14        5.49       12.49      7.61 o
   4  13  14       21.88       18.47      7.03 o
  -7  14  14        0.65       -4.87      8.07 o
  -6  14  14        9.00       17.69      6.91 o
  -5  14  14       13.42       24.26      6.37 o
  -4  14  14        0.44       -3.24      4.90 o
  -3  14  14        0.84        4.88      3.91 o
  -2  14  14        5.23       30.16      8.56 o
  -1  14  14      148.26      141.13      9.47 o
   0  14  14        2.74       -1.64      5.58 o
   1  14  14        9.85        1.07      6.99 o
   2  14  14        2.21        1.18      7.08 o
   3  14  14       53.78       48.22      9.17 o
   4  14  14        0.85        5.85      6.29 o
  -7  15  14       38.51       35.11      9.42 o
  -6  15  14       31.65       42.35      8.11 o
  -5  15  14        1.51       -2.49      5.69 o
  -4  15  14        5.21        2.59      5.11 o
  -3  15  14        0.00       -3.87      3.87 o
  -2  15  14      177.09      206.70     14.26 o
  -1  15  14      102.30       97.85      9.67 o
   0  15  14      176.07      226.31     14.73 o
   1  15  14       21.71       23.87      8.22 o
   2  15  14       17.52       18.22      7.79 o
   3  15  14        2.41        1.74      5.78 o
   4  15  14        2.97       -1.05      6.07 o
  -7  16  14        1.46       34.71     13.63 o
  -6  16  14       22.53        7.98      7.26 o
  -5  16  14        7.95        3.25      6.16 o
  -4  16  14       26.86       23.97      5.66 o
  -3  16  14       23.83       25.19      5.23 o
  -2  16  14       51.03       59.34      5.30 o
  -1  16  14        0.08       -5.50      6.05 o
   0  16  14       81.26       92.40      9.06 o
   1  16  14       59.99       56.94      9.43 o
   2  16  14       34.31       25.66      8.31 o
   3  16  14        0.18       -5.79      5.79 o
  -6  17  14       12.22        0.78      8.68 o
  -5  17  14        1.04       -5.90      5.90 o
  -4  17  14       63.29       68.53      7.83 o
  -3  17  14       63.59       52.94      5.71 o
  -2  17  14      262.85      306.34     16.38 o
  -1  17  14       48.45       50.03      7.89 o
   0  17  14       30.68       33.57      7.60 o
   1  17  14        9.67       10.54      8.07 o
   2  17  14        3.99        4.58      7.93 o
   3  17  14        8.97        0.72      6.68 o
  -6  18  14       43.85       25.65      9.69 o
  -5  18  14        1.80       -0.25      6.46 o
  -4  18  14        0.29       -0.57      5.53 o
  -3  18  14       21.25       19.94      5.39 o
  -2  18  14      123.00      123.41      8.47 o
  -1  18  14       13.12       22.58      6.84 o
   0  18  14        0.08       -0.67      6.21 o
   1  18  14        0.49        1.12      7.49 o
   2  18  14       25.61       38.21      9.59 o
   3  18  14        0.25       -7.16      9.74 o
  -5  19  14       31.99       25.52      8.83 o
  -4  19  14       99.53       79.28      7.65 o
  -3  19  14       58.94       78.52      6.74 o
  -2  19  14       24.77       34.39      6.39 o
  -1  19  14       32.79       30.61      9.13 o
   0  19  14        2.93       -2.00      6.43 o
   1  19  14        2.46        6.16      8.21 o
   2  19  14       39.70       47.08     14.57 o
  -5  20  14       84.29      114.43     16.56 o
  -4  20  14       25.26       24.83      7.71 o
  -3  20  14       18.53       31.35      5.99 o
  -2  20  14        0.14       -1.63      4.47 o
  -1  20  14        9.01       -4.23      6.19 o
   0  20  14        0.01       -2.50      6.56 o
   1  20  14       14.57       34.66      9.78 o
  -4  21  14        3.17       -6.10      7.49 o
  -3  21  14       43.08       34.15      6.33 o
  -2  21  14       30.23       41.75      5.65 o
  -1  21  14       43.30       55.53     13.63 o
   0  21  14       44.39       63.15      9.09 o
  -2  22  14       30.39       27.03      5.90 o
  -1  22  14       11.23       11.13     15.51 o
  -9   0  15       35.42        6.89     12.80 o
  -7   0  15        2.50        5.98     11.13 o
  -5   0  15      286.56      266.78     26.12 o
  -3   0  15      364.71      318.55     13.93 o
  -1   0  15       65.97       66.22     19.41 o
   1   0  15       35.14       25.88     10.99 o
   3   0  15      119.65      123.33     16.90 o
   5   0  15       63.30       72.45      7.86 o
  -9   1  15        0.67        0.57     13.88 o
  -8   1  15        1.10       -7.00      7.57 o
  -7   1  15       62.30       55.50      8.92 o
  -6   1  15        6.46        1.89      5.00 o
  -5   1  15        8.95        3.71      4.05 o
  -4   1  15      130.65       94.25     10.23 o
  -3   1  15       10.31        2.24      3.65 o
  -2   1  15       13.50        8.74      3.50 o
  -1   1  15        0.77       -1.36      2.74 o
   0   1  15      257.61      263.39     15.76 o
   1   1  15       12.54        6.74      7.09 o
   2   1  15       27.04       27.06      8.04 o
   3   1  15        7.91       12.35      8.48 o
   4   1  15       87.23       92.87      5.23 o
   5   1  15        2.92        0.44      4.70 o
  -9   2  15       21.79       20.63      9.74 o
  -8   2  15        0.06       -8.51      9.22 o
  -7   2  15      409.75      429.82     15.25 o
  -6   2  15       14.57       19.09      5.54 o
  -5   2  15       38.66       44.33      4.92 o
  -4   2  15       48.14       64.69      9.19 o
  -3   2  15        5.38        3.66      4.38 o
  -2   2  15      101.98       82.64      5.02 o
  -1   2  15      173.48      172.99      7.07 o
   0   2  15      129.31      130.56     11.32 o
   1   2  15        2.01        4.57      7.90 o
   2   2  15        0.50       -2.07      6.56 o
   3   2  15      268.55      362.04     18.66 o
   4   2  15       16.28       13.54      3.48 o
   5   2  15      136.46      144.33      7.19 o
  -8   3  15        0.52       -4.05      9.39 o
  -7   3  15       41.56       61.89      8.15 o
  -6   3  15       10.16       12.82      5.31 o
  -5   3  15      413.53      395.28     10.70 o
  -4   3  15       12.11       12.21      7.29 o
  -3   3  15       84.75       78.08      7.79 o
  -2   3  15        0.11        0.81      3.16 o
  -1   3  15      249.85      233.13      7.16 o
   0   3  15        0.01        6.27      2.23 o
   1   3  15        0.76        2.43     10.16 o
   2   3  15       13.58       17.69      7.51 o
   3   3  15       16.78       33.54      9.37 o
   4   3  15        0.93       -1.87      3.29 o
   5   3  15        1.64        8.74      5.11 o
  -8   4  15       53.00       56.41     11.03 o
  -7   4  15       62.63       81.87      8.62 o
  -6   4  15      129.22      130.21      7.73 o
  -5   4  15        6.31       17.88      4.59 o
  -4   4  15      174.09      180.54     13.10 o
  -3   4  15       28.84       23.77      4.39 o
  -2   4  15        0.08        1.73      3.22 o
  -1   4  15       64.88       38.10      3.47 o
   0   4  15       37.79       56.62      3.27 o
   1   4  15      292.50      367.69     25.81 o
   2   4  15       46.24       36.87      8.73 o
   3   4  15      101.47      129.22      6.98 o
   4   4  15        0.69        6.00      4.40 o
   5   4  15       27.08       31.35      4.85 o
  -8   5  15      115.72      105.77     15.89 o
  -7   5  15        4.92        6.15      6.63 o
  -6   5  15       31.84       32.16      5.69 o
  -5   5  15        2.00        6.00      4.37 o
  -4   5  15      251.60      231.94     14.03 o
  -3   5  15       11.89        8.20      4.04 o
  -2   5  15        0.01       -3.26      3.26 o
  -1   5  15       34.15       48.76      3.75 o
   0   5  15       14.78       19.07      2.81 o
   1   5  15       10.86       16.59      5.09 o
   2   5  15        3.99       -1.37      4.04 o
   3   5  15       28.37       31.65      4.98 o
   4   5  15       13.04       11.26      3.96 o
   5   5  15        2.39        1.62      4.32 o
  -8   6  15        0.00        5.48      8.44 o
  -7   6  15       32.76       21.64      7.01 o
  -6   6  15      211.07      216.71     10.84 o
  -5   6  15       45.87       55.81      6.11 o
  -4   6  15        0.09       11.68      7.34 o
  -3   6  15      121.90      145.81      8.65 o
  -2   6  15      177.65      152.76      6.33 o
  -1   6  15      219.32      193.36      6.43 o
   0   6  15       41.67       52.85      3.85 o
   1   6  15      123.35      108.53      5.00 o
   2   6  15        8.05        3.60      3.60 o
   3   6  15       40.47       48.52      8.72 o
   4   6  15        0.03        0.36      6.18 o
   5   6  15       77.58       96.72      7.31 o
  -8   7  15        6.39       -3.23      8.09 o
  -7   7  15        0.13       -6.30      6.30 o
  -6   7  15       25.66       26.43      5.82 o
  -5   7  15        1.12       -2.29      4.13 o
  -4   7  15       26.21       27.51      4.25 o
  -3   7  15        2.98       -4.62      6.36 o
  -2   7  15        4.66        1.96      3.30 o
  -1   7  15        3.53       -0.38      3.07 o
   0   7  15      106.15      121.38      5.33 o
   1   7  15        0.22        3.00      2.96 o
   2   7  15        7.65        8.98      3.56 o
   3   7  15        0.57       -3.53      3.53 o
   4   7  15       10.56        8.77      4.86 o
   5   7  15       14.39       21.83      5.44 o
  -8   8  15        0.76       -2.77      6.99 o
  -7   8  15        4.81        0.34      5.74 o
  -6   8  15        3.67        3.77      5.26 o
  -5   8  15       90.19      113.20      7.19 o
  -4   8  15        0.73       -2.34      2.34 o
  -3   8  15      127.81      128.13     11.20 o
  -2   8  15       69.76       96.68      5.43 o
  -1   8  15       23.01       24.60      4.61 o
   0   8  15       32.22       31.52      3.77 o
   1   8  15      461.71      507.02     11.47 o
   2   8  15       14.17       16.08      4.23 o
   3   8  15       92.15       94.92      6.39 o
   4   8  15        0.97       -1.01      4.16 o
   5   8  15       22.94       31.19      5.78 o
  -8   9  15        0.32        0.71      8.29 o
  -7   9  15        4.84        0.99      6.08 o
  -6   9  15        3.82       -2.84      4.95 o
  -5   9  15        2.16        6.68      4.52 o
  -4   9  15        2.09       -0.43      2.62 o
  -3   9  15       38.84       32.32      6.45 o
  -2   9  15      151.14      163.01      8.09 o
  -1   9  15        0.73        2.75      3.59 o
   0   9  15       41.76       45.15      4.27 o
   1   9  15       22.47       23.09      4.73 o
   2   9  15        0.03        4.75      4.50 o
   3   9  15        0.36        4.10      5.98 o
   4   9  15        9.89        6.55      5.77 o
  -8  10  15       15.39       12.86      8.86 o
  -7  10  15       29.82       36.63      8.03 o
  -6  10  15       35.77       34.81      5.98 o
  -5  10  15       14.40       10.66      4.77 o
  -4  10  15       17.22       12.77      3.36 o
  -3  10  15      164.39      166.24     10.43 o
  -2  10  15      115.43      139.00     12.32 o
  -1  10  15      870.15      798.64     17.19 o
   0  10  15        0.42       -1.41      3.46 o
   1  10  15      145.44      182.57      7.53 o
   2  10  15        0.00       -4.18      4.18 o
   3  10  15        8.15       10.10      5.09 o
   4  10  15       20.87       29.38      6.07 o
  -7  11  15        6.23       -7.12      7.89 o
  -6  11  15       35.24       12.91      6.64 o
  -5  11  15      171.05      164.22      8.23 o
  -4  11  15       96.79       97.14      5.49 o
  -3  11  15        1.88        3.45      5.79 o
  -2  11  15       66.85       58.87      7.51 o
  -1  11  15       59.35       58.91      7.36 o
   0  11  15        2.11        1.67      3.61 o
   1  11  15       27.13       23.78      4.41 o
   2  11  15       36.47       40.59      5.82 o
   3  11  15       51.80       40.75      8.21 o
   4  11  15        0.19       -4.25      5.42 o
  -7  12  15        8.61       -0.37      9.08 o
  -6  12  15        1.47       -2.05      6.18 o
  -5  12  15      111.32      129.17      9.30 o
  -4  12  15       28.21       34.73      5.06 o
  -3  12  15      139.36      166.51     10.34 o
  -2  12  15      121.48      113.50     17.01 o
  -1  12  15        6.39        8.23      6.03 o
   0  12  15        1.29        1.64      5.49 o
   1  12  15        7.49        3.95      6.97 o
   2  12  15        4.62       12.31      7.32 o
   3  12  15      178.99      180.02     13.14 o
   4  12  15        1.14       14.28      6.12 o
  -7  13  15        5.94        3.39      8.77 o
  -6  13  15       29.90       28.77      7.26 o
  -5  13  15        7.55        6.08      5.70 o
  -4  13  15        9.24        7.64      4.74 o
  -3  13  15       11.61       10.36      8.24 o
  -2  13  15      136.38      138.28     12.46 o
  -1  13  15        1.47       -2.04      5.91 o
   0  13  15       32.12       47.24      7.40 o
   1  13  15        3.63       -0.57      7.00 o
   2  13  15        0.05       19.22      7.48 o
   3  13  15       17.27       45.87     20.56 o
   4  13  15       11.71       25.74      7.94 o
  -7  14  15      110.53      124.31     12.42 o
  -6  14  15      135.15      149.10     11.53 o
  -5  14  15       11.52       15.95      6.19 o
  -4  14  15       14.05        4.78      6.18 o
  -3  14  15        0.04        5.69     12.56 o
  -2  14  15      383.86      407.41     21.98 o
  -1  14  15      269.62      284.47     15.12 o
   0  14  15        5.09       -1.97      6.02 o
   1  14  15       18.72       29.88      8.37 o
   2  14  15      133.47      160.14     12.48 o
   3  14  15       23.60       20.74      8.64 o
  -6  15  15        9.73       18.65      8.44 o
  -5  15  15       34.12       34.47      6.88 o
  -4  15  15       61.41       73.68      6.75 o
  -3  15  15        1.69        4.10      7.90 o
  -2  15  15       16.93       34.21      9.50 o
  -1  15  15       16.13       28.90      7.30 o
   0  15  15       62.03       55.03      8.05 o
   1  15  15        0.95        6.02      8.59 o
   2  15  15       36.16       24.41     16.24 o
   3  15  15        0.21       -2.82      5.84 o
  -6  16  15        0.71       -7.92      7.92 o
  -5  16  15       40.81       58.58      7.36 o
  -4  16  15        0.88       -1.49      5.07 o
  -3  16  15        3.83        0.91      8.12 o
  -2  16  15        9.99        6.57     12.52 o
  -1  16  15      113.00      127.88      9.94 o
   0  16  15       24.05       35.84      7.53 o
   1  16  15      127.26      160.35     14.29 o
   2  16  15        3.53        6.25      9.49 o
   3  16  15       27.01       35.23      8.63 o
  -5  17  15        0.34        0.17      7.20 o
  -4  17  15       52.03       46.37      7.37 o
  -3  17  15       61.77       60.12      6.65 o
  -2  17  15        1.27       -4.95      7.44 o
  -1  17  15        0.03        0.00      6.30 o
   0  17  15       16.27        5.22      6.69 o
   1  17  15        3.35       -1.65      7.84 o
   2  17  15        1.58       -1.29      8.16 o
  -5  18  15       13.88        2.87      8.03 o
  -4  18  15        7.27        0.68      5.62 o
  -3  18  15       36.26       40.30      6.60 o
  -2  18  15        4.85       16.16     18.99 o
  -1  18  15       51.31       83.21      9.06 o
   0  18  15        5.04        0.75      6.60 o
   1  18  15        6.76       16.11      8.68 o
   2  18  15        0.45       -1.46     11.89 o
  -4  19  15       49.01       63.44      7.77 o
  -3  19  15        0.92        8.90      4.64 o
  -2  19  15       22.35       12.81      9.70 o
  -1  19  15        6.17       -2.36      7.23 o
   0  19  15        2.78        5.01      6.80 o
   1  19  15        1.37       16.07      9.14 o
  -3  20  15       15.68       16.83      6.00 o
  -2  20  15       72.30       82.41     15.72 o
  -1  20  15       22.20       40.34      8.42 o
   0  20  15       16.03       12.34      8.47 o
  -8   0  16       75.94      103.09     16.14 o
  -6   0  16        0.67       -1.65      6.78 o
  -4   0  16       66.68       75.26     14.26 o
  -2   0  16      129.61      142.32     10.61 o
   0   0  16       34.61       19.76     12.94 o
   2   0  16        2.94        4.80     11.20 o
   4   0  16        1.36        4.86      4.41 o
  -8   1  16       12.53       26.54      9.34 o
  -7   1  16        3.59        3.80      5.79 o
  -6   1  16       25.47       20.91      5.45 o
  -5   1  16       13.08        9.30      3.33 o
  -4   1  16      180.08      175.30     14.61 o
  -3   1  16        4.86        2.95      3.56 o
  -2   1  16       21.00       12.34      3.54 o
  -1   1  16      104.85      107.23      6.86 o
   0   1  16      170.54      193.31     10.00 o
   1   1  16        0.03        2.56      6.90 o
   2   1  16       52.79       57.21      9.88 o
   3   1  16       15.19       17.63      8.24 o
   4   1  16       29.54       27.73      3.70 o
  -8   2  16       41.59       24.51     12.99 o
  -7   2  16       12.00       10.41      6.01 o
  -6   2  16       30.77       25.77      5.34 o
  -5   2  16       14.53        9.02      2.85 o
  -4   2  16       70.32       63.82     10.27 o
  -3   2  16       56.23       39.12      4.61 o
  -2   2  16        4.34        3.04      3.25 o
  -1   2  16       12.87        9.39      2.81 o
   0   2  16        6.01        3.76      4.08 o
   1   2  16       73.79       66.57     14.54 o
   2   2  16        4.84       13.74     10.68 o
   3   2  16        0.82       -5.39      6.86 o
   4   2  16        0.23        1.28      4.47 o
  -8   3  16       33.69       32.40      8.31 o
  -7   3  16       38.42       45.06      6.72 o
  -6   3  16      269.49      268.60     10.01 o
  -5   3  16       21.55       17.08      2.73 o
  -4   3  16       12.98       10.35      7.89 o
  -3   3  16       11.59        0.61      3.65 o
  -2   3  16        8.03        1.16      3.30 o
  -1   3  16       69.16       57.01      3.79 o
   0   3  16       92.69       91.00      4.33 o
   1   3  16       57.53       86.74     15.58 o
   2   3  16       90.93      153.71     13.40 o
   3   3  16        3.08        8.70      8.04 o
   4   3  16       60.10       66.59      8.65 o
  -8   4  16       10.99       14.94      7.43 o
  -7   4  16        0.26        1.63      5.76 o
  -6   4  16        1.01       -1.56      4.91 o
  -5   4  16       28.59       27.64      4.16 o
  -4   4  16        0.01       -7.07      7.13 o
  -3   4  16       11.34        4.05      4.76 o
  -2   4  16       20.31       12.63      6.68 o
  -1   4  16        0.88        2.31      3.37 o
   0   4  16       34.52       34.79      6.31 o
   1   4  16       52.44       43.27     13.98 o
   2   4  16        1.98       10.85      8.53 o
   3   4  16        2.71        3.33      3.94 o
   4   4  16        2.29        3.26      4.04 o
  -8   5  16        2.08       -0.40      7.37 o
  -7   5  16        9.14        2.59      5.79 o
  -6   5  16        0.87       -2.39      4.89 o
  -5   5  16      195.92      205.62     12.72 o
  -4   5  16      177.45      184.29     16.83 o
  -3   5  16        3.19       -0.94      6.39 o
  -2   5  16      227.99      238.46      8.43 o
  -1   5  16       47.08       42.02      3.79 o
   0   5  16       64.09       74.12      5.21 o
   1   5  16       11.91        9.20      2.91 o
   2   5  16      175.64      179.54     10.56 o
   3   5  16       50.08       49.48      8.37 o
   4   5  16       43.64       49.95      5.53 o
  -8   6  16        4.87       12.49      7.72 o
  -7   6  16       35.98       30.71      6.59 o
  -6   6  16        5.23        8.23      5.03 o
  -5   6  16        0.00        0.78      3.76 o
  -4   6  16        6.80        9.43      7.37 o
  -3   6  16        2.24        2.35      6.93 o
  -2   6  16       18.10       17.51      3.75 o
  -1   6  16        1.55        0.54      3.48 o
   0   6  16       17.51        6.74      3.28 o
   1   6  16        0.69        0.48      2.72 o
   2   6  16        0.18        2.31      2.91 o
   3   6  16        0.54        3.17      3.40 o
   4   6  16        4.75        5.30      3.49 o
  -8   7  16       23.03       25.22      7.95 o
  -7   7  16       18.68       18.14      6.19 o
  -6   7  16       29.47       35.71      5.79 o
  -5   7  16      102.69      105.98      5.92 o
  -4   7  16       73.62       82.26     10.36 o
  -3   7  16        6.31        6.35      7.35 o
  -2   7  16      162.00      185.75      7.21 o
  -1   7  16       85.26       82.11      5.22 o
   0   7  16       67.45       92.63      4.85 o
   1   7  16        2.24        1.92      3.16 o
   2   7  16      282.68      290.27     10.79 o
   3   7  16        2.46        4.04      3.93 o
   4   7  16       87.12       94.32      5.46 o
  -8   8  16        5.76        6.37      8.84 o
  -7   8  16       29.76       40.20      7.52 o
  -6   8  16       20.59       16.52      5.41 o
  -5   8  16       53.82       67.54      5.32 o
  -4   8  16        6.37        2.76      7.25 o
  -3   8  16      108.08      144.19     12.37 o
  -2   8  16       26.99       39.71      6.80 o
  -1   8  16        4.37        8.97      3.81 o
   0   8  16       66.40       71.17      4.75 o
   1   8  16       11.27       11.25      3.54 o
   2   8  16       12.42       15.80      4.48 o
   3   8  16       19.09       15.61      4.80 o
   4   8  16        2.68       -1.06      4.67 o
  -7   9  16        0.65       -7.32      7.32 o
  -6   9  16       16.43       27.62      5.78 o
  -5   9  16       63.53       72.76      5.53 o
  -4   9  16        0.01        3.58      6.95 o
  -3   9  16       31.86       35.19      8.83 o
  -2   9  16       71.34       76.83      9.16 o
  -1   9  16      160.59      176.67      7.64 o
   0   9  16      200.50      194.14      7.20 o
   1   9  16        6.11        4.50      3.64 o
   2   9  16      207.30      225.41     11.57 o
   3   9  16        3.75        2.93      4.48 o
   4   9  16       14.32       15.96      5.56 o
  -7  10  16        6.23       -1.95      7.69 o
  -6  10  16       98.89      102.45      8.99 o
  -5  10  16       29.14       23.73      7.68 o
  -4  10  16       19.56       23.14      8.22 o
  -3  10  16       15.68        6.74      6.20 o
  -2  10  16      119.25      100.41      8.80 o
  -1  10  16       13.81       14.93      7.36 o
   0  10  16        6.22        1.90      4.80 o
   1  10  16       13.04       13.77      4.15 o
   2  10  16        1.34        2.84      4.68 o
   3  10  16       17.73       29.41      7.65 o
   4  10  16        5.39        4.45      8.97 o
  -7  11  16       30.56       33.15      8.84 o
  -6  11  16        1.13       -2.64      5.75 o
  -5  11  16        8.13        6.99      4.96 o
  -4  11  16       35.13       41.81     14.05 o
  -3  11  16       43.30       63.17      9.49 o
  -2  11  16      215.30      236.90     15.40 o
  -1  11  16        2.61        9.52      6.40 o
   0  11  16      222.46      219.93     12.45 o
   1  11  16       20.72       18.44      7.33 o
   2  11  16       53.15       69.72      9.34 o
   3  11  16        0.52        0.62      6.75 o
  -7  12  16        0.08        3.93      8.31 o
  -6  12  16       57.60       50.43      8.34 o
  -5  12  16        0.28        3.10      5.00 o
  -4  12  16       95.00       91.19     16.83 o
  -3  12  16        0.07        6.90      8.48 o
  -2  12  16       87.87       97.02     12.21 o
  -1  12  16        3.51        1.82      6.23 o
   0  12  16       27.22       27.38      7.07 o
   1  12  16        6.41        2.55      6.91 o
   2  12  16       14.92       10.51      7.61 o
   3  12  16        0.66        7.27      7.46 o
  -6  13  16       15.83       11.31      7.47 o
  -5  13  16       39.27       41.40      6.13 o
  -4  13  16      105.16       94.25     17.32 o
  -3  13  16       23.48       18.34      8.93 o
  -2  13  16       40.84       46.97     10.48 o
  -1  13  16       11.30       13.47      6.93 o
   0  13  16      128.24      162.76     10.88 o
   1  13  16        0.72        2.40      7.00 o
   2  13  16       39.25       49.42      9.36 o
   3  13  16        5.73        5.77      7.80 o
  -6  14  16       14.95       14.01      7.82 o
  -5  14  16        0.88        5.48      5.61 o
  -4  14  16        9.51        4.38     11.55 o
  -3  14  16      113.82      101.48     15.76 o
  -2  14  16       16.09       18.92      9.43 o
  -1  14  16       30.24       32.45     10.39 o
   0  14  16       45.27       38.66      7.84 o
   1  14  16        2.27       -7.03      7.03 o
   2  14  16        0.49       -2.50      7.73 o
  -6  15  16       65.62       68.66      9.30 o
  -5  15  16       56.26       36.73      7.38 o
  -4  15  16        7.07        1.29     10.92 o
  -3  15  16        5.83        2.05     10.96 o
  -2  15  16        0.79        3.22      8.67 o
  -1  15  16       78.48       69.10      8.77 o
   0  15  16      162.67      186.34     15.54 o
   1  15  16       12.23        4.10      8.18 o
   2  15  16       33.89       42.80      9.67 o
  -5  16  16        0.38        3.27      6.76 o
  -4  16  16       10.03        0.63      7.72 o
  -3  16  16       32.22       29.85      9.93 o
  -2  16  16       46.18       43.09     10.14 o
  -1  16  16        3.90       -4.45      6.59 o
   0  16  16        0.84       -4.57      6.31 o
   1  16  16       28.83       44.20      9.66 o
  -5  17  16       12.66        6.77      7.23 o
  -4  17  16        9.11        3.48      7.58 o
  -3  17  16        1.27        9.85      9.17 o
  -2  17  16        4.18       25.18      9.30 o
  -1  17  16       38.89       32.12      8.00 o
   0  17  16       24.33       15.96      7.48 o
   1  17  16        1.34       -6.21      8.25 o
  -4  18  16        3.92        1.60     12.73 o
  -3  18  16        1.76      -13.15     13.15 o
  -2  18  16        0.00       -5.56     13.77 o
  -1  18  16       28.57       39.25      8.13 o
   0  18  16        1.09       -5.44      8.13 o
  -3  19  16       16.39        0.07     13.91 o
  -2  19  16       34.94       26.78     16.62 o
  -1  19  16       37.46       34.19     10.48 o
  -7   0  17       30.98       39.96      9.42 o
  -5   0  17        0.21       -2.57     10.43 o
  -3   0  17       64.57       59.06     13.56 o
  -1   0  17        0.23       -7.90      7.90 o
   1   0  17      148.45      165.14     19.13 o
   3   0  17      104.23       96.13     17.04 o
  -8   1  17        1.13       -2.82      7.94 o
  -7   1  17       13.22       13.65      5.93 o
  -6   1  17       71.72       58.37      5.61 o
  -5   1  17        3.86       -0.18      7.84 o
  -4   1  17        0.45        7.96      7.97 o
  -3   1  17       11.53       11.93      7.63 o
  -2   1  17       73.23       73.06      5.24 o
  -1   1  17      133.72      116.51      5.90 o
   0   1  17        0.11       -2.25      2.25 o
   1   1  17        3.70        3.96     11.83 o
   2   1  17        6.18        4.55      7.72 o
   3   1  17       18.58       17.18     10.68 o
   4   1  17        0.76        2.32      4.83 o
  -8   2  17       10.45       -8.13      8.13 o
  -7   2  17        6.18        1.19      5.65 o
  -6   2  17       45.13       43.84      5.42 o
  -5   2  17       82.40      109.18     12.22 o
  -4   2  17       13.43        3.27      7.94 o
  -3   2  17       60.40       68.76     17.42 o
  -2   2  17       65.61       62.31      6.61 o
  -1   2  17        5.74        2.96      3.38 o
   0   2  17       55.60       55.52      3.42 o
   1   2  17      288.02      312.67     26.22 o
   2   2  17        3.08       11.14      8.45 o
   3   2  17      111.65      113.06     12.88 o
   4   2  17        9.28        5.62      3.72 o
  -8   3  17        0.30       11.13     11.89 o
  -7   3  17       52.32       68.13      7.28 o
  -6   3  17        9.54        8.01      4.78 o
  -5   3  17        1.79        0.07      8.35 o
  -4   3  17        5.28       13.14      9.67 o
  -3   3  17        8.12        8.26     14.36 o
  -2   3  17        0.11        2.32      3.43 o
  -1   3  17      126.57      118.88      5.26 o
   0   3  17        1.54        2.98      2.62 o
   1   3  17        4.26       -1.60     12.24 o
   2   3  17       13.76       13.49     12.03 o
   3   3  17       32.72       37.93     10.21 o
   4   3  17        1.23        2.16      3.40 o
  -7   4  17       49.40       60.07      7.62 o
  -6   4  17        2.11       -4.21      4.54 o
  -5   4  17      104.14      115.81     12.89 o
  -4   4  17        8.89        4.45      7.87 o
  -3   4  17       18.78       25.49      8.11 o
  -2   4  17       13.08        8.89      3.93 o
  -1   4  17       87.08      103.13      5.84 o
   0   4  17       16.45       18.21      3.09 o
   1   4  17      227.85      245.08      7.80 o
   2   4  17        0.00       -3.06     10.50 o
   3   4  17       39.51       35.31      5.40 o
   4   4  17        0.67        6.66      4.60 o
  -7   5  17        2.51       -0.31      6.13 o
  -6   5  17       17.77       17.76      4.97 o
  -5   5  17       15.43        6.90      8.64 o
  -4   5  17        6.22        7.73      9.88 o
  -3   5  17       17.72       21.11      8.53 o
  -2   5  17        4.65       12.02      4.06 o
  -1   5  17        3.33        3.96      4.23 o
   0   5  17       35.23       49.53      4.55 o
   1   5  17       16.33        3.68      2.82 o
   2   5  17       39.02       33.35      3.95 o
   3   5  17       11.11       15.56      3.57 o
  -7   6  17        0.36        3.28      7.25 o
  -6   6  17       18.65       26.68      5.24 o
  -5   6  17        0.11        0.42      8.28 o
  -4   6  17        0.03       -5.63      6.95 o
  -3   6  17      218.20      203.58     20.31 o
  -2   6  17       12.97        8.76      3.63 o
  -1   6  17      205.10      215.89     10.41 o
   0   6  17        1.59        4.64      3.17 o
   1   6  17       37.51       49.55      3.94 o
   2   6  17        3.20       -2.16      3.44 o
   3   6  17       42.57       41.85      4.70 o
  -7   7  17        0.01        2.09      6.08 o
  -6   7  17       13.45       15.15      5.04 o
  -5   7  17       46.02       34.40      9.61 o
  -4   7  17        5.16        0.76      7.53 o
  -3   7  17       12.72       19.80      8.64 o
  -2   7  17        6.12       12.25      6.03 o
  -1   7  17       35.83       20.49      4.27 o
   0   7  17       11.65       16.65      3.61 o
   1   7  17       23.00       17.98      3.59 o
   2   7  17        3.97        1.17      6.34 o
   3   7  17       18.49       33.46      4.97 o
  -7   8  17       38.60       39.32      8.34 o
  -6   8  17        1.92       12.04      4.96 o
  -5   8  17      123.92      133.12     13.15 o
  -4   8  17        2.63       -4.39      7.63 o
  -3   8  17       56.94       54.64      9.92 o
  -2   8  17       13.81       14.13      6.37 o
  -1   8  17      112.20      124.05      6.69 o
   0   8  17        3.48        6.02      3.54 o
   1   8  17      207.21      243.66      8.06 o
   2   8  17        0.52        0.60      3.98 o
   3   8  17       57.08       69.28      8.71 o
  -7   9  17       62.66       93.02     14.29 o
  -6   9  17        2.02        1.15      5.73 o
  -5   9  17        3.16       16.30      8.83 o
  -4   9  17        4.43        1.87      7.89 o
  -3   9  17        1.87        4.73      7.28 o
  -2   9  17        2.00        4.77      6.20 o
  -1   9  17       11.06       14.89      7.90 o
   0   9  17        1.70       -3.05      3.50 o
   1   9  17       28.03       29.22      4.42 o
   2   9  17        6.08        9.90      4.66 o
   3   9  17        6.68        5.22      4.82 o
  -6  10  17       20.03       22.15      6.67 o
  -5  10  17       64.44       92.24     17.88 o
  -4  10  17        8.48       20.32      8.29 o
  -3  10  17       56.54       73.55     10.72 o
  -2  10  17       36.19       39.41      9.14 o
  -1  10  17      107.26      124.28     11.69 o
   0  10  17       15.06        9.07      8.16 o
   1  10  17      145.07      153.90      8.80 o
   2  10  17        4.84       -1.48      6.28 o
   3  10  17       65.77       83.86      9.72 o
  -6  11  17       10.24       20.80      6.73 o
  -5  11  17        7.40       13.98     12.66 o
  -4  11  17       33.17       49.18     15.93 o
  -3  11  17       16.14       18.15      9.00 o
  -2  11  17        6.55        2.10      7.44 o
  -1  11  17       13.14       32.20      8.94 o
   0  11  17        8.69        9.40      6.72 o
   1  11  17        7.68        6.58      8.10 o
   2  11  17        4.05        1.01      6.76 o
  -6  12  17        6.73        3.72      6.42 o
  -4  12  17       33.08       38.61     15.09 o
  -3  12  17      105.83      118.09     12.74 o
  -2  12  17        1.93        4.46      9.49 o
  -1  12  17      100.54      123.54     11.98 o
   0  12  17        5.46       14.17      6.62 o
   1  12  17      111.02      128.26     14.26 o
   2  12  17        6.33       10.11      9.88 o
  -6  13  17       25.73       31.66     10.78 o
  -5  13  17       41.39       41.74      7.79 o
  -4  13  17        1.21       19.62     13.29 o
  -3  13  17       12.19       15.99      9.00 o
  -2  13  17       32.29       59.65     10.89 o
  -1  13  17        0.72        9.84      8.61 o
   0  13  17        2.22       11.99      7.09 o
   1  13  17        4.91        9.12      8.10 o
   2  13  17        1.64       12.47      8.31 o
  -5  14  17       54.07       58.36      8.90 o
  -3  14  17       17.76       16.87      9.34 o
  -2  14  17       15.74       29.41     19.72 o
  -1  14  17        0.04       -2.37     11.48 o
   0  14  17        2.39       17.86      7.23 o
   1  14  17       87.07      107.26     11.79 o
  -5  15  17        2.50       -7.03      7.65 o
  -3  15  17       27.28       58.57     15.93 o
  -2  15  17        0.02       -5.75      8.52 o
  -1  15  17       70.03       41.81     14.47 o
   0  15  17        1.32       -6.06      7.68 o
   1  15  17        4.18       25.73      8.70 o
  -3  16  17        2.60        5.91     14.19 o
  -2  16  17        4.15       -2.57     12.87 o
  -1  16  17       37.39       47.58     14.54 o
   0  16  17       19.05       48.66      9.95 o
  -3  17  17        5.14       11.89     15.16 o
  -2  17  17       19.87       11.13     14.89 o
  -1  17  17       22.27       15.51     13.43 o
  -6   0  18        5.18        8.83     13.43 o
  -4   0  18      259.24      243.95     22.68 o
  -2   0  18        3.41       -0.20      6.05 o
   0   0  18        0.24        0.49      4.17 o
   2   0  18       13.18      -11.55     11.55 o
  -7   1  18        1.59        1.72      5.83 o
  -6   1  18        1.10       -5.67      8.93 o
  -5   1  18       14.91       26.82      9.39 o
  -4   1  18       61.63       84.74     11.76 o
  -3   1  18        2.19        2.76      8.13 o
  -2   1  18      286.13      322.13     10.78 o
  -1   1  18       10.60       12.08      3.65 o
   0   1  18        1.70        1.08      2.90 o
   2   1  18       19.66        9.73      8.97 o
   3   1  18        0.08       -6.32      8.19 o
  -7   2  18        0.74        1.18      6.08 o
  -6   2  18       23.79       23.28     10.12 o
  -5   2  18        5.66       -1.30      9.06 o
  -4   2  18       78.04       97.66     12.05 o
  -3   2  18        4.24        9.42      8.13 o
  -2   2  18        1.15       -0.17      5.88 o
  -1   2  18       11.80       11.88      3.72 o
   0   2  18        1.91       -2.28      2.58 o
   1   2  18        9.33       13.49     13.15 o
   2   2  18        1.34       22.68     13.43 o
   3   2  18        0.03       -8.60      8.60 o
  -7   3  18        0.27       -4.77      7.70 o
  -6   3  18        0.54       -4.56      8.31 o
  -5   3  18        2.51       15.35      8.88 o
  -4   3  18      137.47      162.63     14.57 o
  -3   3  18        6.52        7.08      7.84 o
  -2   3  18       60.50       79.62      5.92 o
  -1   3  18        1.70        6.68      3.80 o
   0   3  18        0.10        2.38      3.87 o
   1   3  18        0.00        9.11     12.66 o
   2   3  18      148.78      162.21     20.45 o
   3   3  18        0.63       -8.03     15.65 o
  -7   4  18        4.82        0.67      8.55 o
  -6   4  18       13.92       19.75     10.33 o
  -5   4  18       30.08       30.53     10.14 o
  -4   4  18       48.16       81.97     11.52 o
  -3   4  18       18.53       38.75      9.76 o
  -2   4  18        0.18        1.38      4.73 o
  -1   4  18       15.80       17.94      3.85 o
   0   4  18       12.88       14.68      5.66 o
   1   4  18       33.69       45.80      4.18 o
   2   4  18        2.33       11.55     13.43 o
   3   4  18        0.47       19.62     13.91 o
  -7   5  18       12.00        8.57      6.29 o
  -6   5  18       11.24        4.52     12.03 o
  -5   5  18        9.28       11.07      9.10 o
  -4   5  18       37.18       59.25     10.92 o
  -3   5  18        0.38       -0.07      8.07 o
  -2   5  18      219.04      254.26     17.18 o
  -1   5  18        5.14        9.59      3.82 o
   0   5  18      163.06      174.72      7.44 o
   1   5  18        0.25        0.29      3.07 o
   2   5  18       86.90      120.36     12.84 o
   3   5  18       11.04       14.53      5.48 o
  -7   6  18        2.55       -0.02      6.39 o
  -6   6  18       35.72       51.20     14.47 o
  -5   6  18        1.86       -6.55      7.35 o
  -4   6  18       65.43       67.72     14.85 o
  -3   6  18        4.17       11.57      8.33 o
  -2   6  18      133.28      157.08     14.20 o
  -1   6  18        6.68        6.72      3.82 o
   0   6  18       25.36       23.93      4.79 o
   1   6  18       21.45       19.85      3.42 o
   2   6  18        1.13        2.30      3.69 o
  -6   7  18       13.30        6.68     11.96 o
  -5   7  18        7.84       20.27      9.34 o
  -4   7  18        2.35       -0.65     14.50 o
  -3   7  18        8.52       28.45     13.70 o
  -2   7  18       97.03      117.48     19.55 o
  -1   7  18        1.87        9.99      4.07 o
   0   7  18       84.79       82.46      5.11 o
   1   7  18        0.17       -0.26      3.22 o
   2   7  18       90.97      107.83      6.62 o
  -5   8  18        0.04       -6.22      8.14 o
  -4   8  18        8.86       14.80     13.84 o
  -3   8  18       18.20       19.76      9.25 o
  -2   8  18        2.23        5.75      6.84 o
  -1   8  18        0.91       -6.72      6.77 o
   0   8  18        2.60        0.37      3.64 o
   1   8  18        0.45        5.31      3.56 o
   2   8  18       26.06       40.36      5.68 o
  -4   9  18      137.91      182.27     14.80 o
  -3   9  18        8.38        7.33      8.14 o
  -2   9  18      166.90      158.72     13.33 o
  -1   9  18        1.24        3.35      7.60 o
   0   9  18       52.09       56.61      8.73 o
   1   9  18        0.01        8.25      4.56 o
   2   9  18       37.72       50.41      5.89 o
  -4  10  18       11.86       23.65     13.63 o
  -3  10  18        1.92       -2.52      7.82 o
  -2  10  18        3.17        4.21     12.35 o
  -1  10  18       25.27       11.69      8.27 o
   0  10  18        0.72        1.96      7.38 o
   1  10  18        7.09       -6.29      7.62 o
   2  10  18        9.25       19.00      7.18 o
  -3  11  18       11.99       24.07     13.84 o
  -2  11  18      109.59      141.66     13.24 o
  -1  11  18        3.78       23.27      9.18 o
   0  11  18       73.53       89.87     10.61 o
   1  11  18       14.42        0.49      9.25 o
  -2  12  18        0.40        3.34     12.24 o
  -1  12  18        1.97       13.98     11.34 o
   0  12  18        1.02        1.11      7.89 o
   1  12  18        0.34       -7.25      7.25 o
  -3  13  18       16.36       28.10     13.98 o
  -2  13  18      167.93      142.11     18.57 o
  -1  13  18        1.40        0.07     11.48 o
   0  13  18       16.46       10.22      8.42 o
  -3  14  18        1.62        2.71     12.80 o
  -2  14  18        1.74       10.78     13.43 o
  -1  14  18       19.76       31.65     14.26 o
   0  14  18        3.08        5.90     15.27 o
  -3  15  18        1.57       11.27     13.98 o
  -2  15  18       19.25       25.74     14.47 o
  -1  15  18       45.12       24.14     14.47 o
  -5   0  19        5.74        0.49     12.17 o
  -3   0  19       29.64       22.26     13.36 o
  -1   0  19      226.41      220.81     11.86 o
  -6   1  19       14.03      -12.59     12.59 o
  -5   1  19        0.02       -2.87      8.37 o
  -4   1  19        1.57       -7.84      7.85 o
  -3   1  19      250.73      275.25     18.05 o
  -2   1  19       19.10       16.50      9.53 o
  -1   1  19        1.67       -2.64      3.80 o
   0   1  19       17.09       18.73      3.84 o
   2   1  19        3.64       15.23     13.43 o
  -6   2  19        2.95       18.16     13.22 o
  -5   2  19        6.57       21.19     10.17 o
  -4   2  19        0.00        6.90      8.95 o
  -3   2  19      103.13      132.22     35.30 o
  -2   2  19        0.71        2.00      9.00 o
  -1   2  19       38.75       30.36      4.99 o
   0   2  19        0.00       -1.15      3.39 o
   2   2  19        0.27       -0.49     12.59 o
  -6   3  19        2.10        1.46     13.01 o
  -5   3  19       97.39       94.58     12.78 o
  -4   3  19        1.00       -0.86      7.95 o
  -3   3  19       26.55       32.95     10.04 o
  -2   3  19        0.08        7.06      9.20 o
  -1   3  19       58.29       70.17      7.04 o
   0   3  19        3.93        1.93      3.07 o
   2   3  19        8.21        2.92     13.63 o
  -6   4  19        0.75        8.35     12.45 o
  -5   4  19        3.25       16.14     12.17 o
  -4   4  19       14.33        6.51      8.64 o
  -3   4  19      135.10      203.21     21.29 o
  -2   4  19       51.67       59.49     18.78 o
  -1   4  19       68.28       72.63      8.15 o
   0   4  19        4.12       -1.21      3.13 o
   1   4  19        1.48        1.59      4.79 o
   2   4  19        0.98        4.10     13.56 o
  -6   5  19        3.89       18.02     13.84 o
  -5   5  19        1.78        8.49     11.34 o
  -4   5  19       20.65       29.65     10.16 o
  -3   5  19       43.00       41.77     13.77 o
  -2   5  19        5.36        2.67      9.56 o
  -1   5  19       43.61       41.11      4.69 o
   0   5  19        0.96        3.78      3.40 o
   1   5  19        1.40       -4.07      4.07 o
  -6   6  19        5.13        8.35     13.08 o
  -5   6  19       47.87       31.93     13.56 o
  -4   6  19        1.44        2.32      8.78 o
  -3   6  19       28.13       32.53     10.45 o
  -2   6  19       11.08       10.22      9.42 o
  -1   6  19       71.69       76.66      6.87 o
   0   6  19        1.72        2.37      3.63 o
   1   6  19       18.59       24.66      3.72 o
  -5   7  19        0.01       10.09     12.03 o
  -4   7  19        3.38       14.54     12.52 o
  -3   7  19        1.58       15.60      9.62 o
  -2   7  19        8.96       -3.72      8.68 o
  -1   7  19        4.24        8.37      7.95 o
   0   7  19        3.83        5.30      3.82 o
   1   7  19        8.80        7.64      3.65 o
  -4   8  19        6.41       -4.24     11.20 o
  -3   8  19       87.56      129.10     18.57 o
  -1   8  19      199.09      233.17     18.57 o
   0   8  19        6.06       13.01      8.63 o
   1   8  19        0.96       -5.38      5.38 o
  -3   9  19       19.53       29.42     13.36 o
  -2   9  19        1.33        0.63     11.13 o
  -1   9  19        8.09        4.38     11.06 o
   0   9  19       34.48       33.46     10.23 o
   1   9  19        3.23        2.21      6.79 o
  -2  10  19        9.78       13.77     12.52 o
  -1  10  19       98.19      105.52     15.30 o
   0  10  19        6.52        8.56     10.09 o
  -2  11  19       40.34       52.52     14.75 o
  -1  11  19        0.10        1.95     11.96 o
   0  11  19       18.24       13.16      8.35 o
  -2  12  19       12.75       15.09     12.38 o
  -1  12  19      214.47      207.29     19.82 o
  -4   0  20       26.98       49.87     15.79 o
  -2   0  20       75.95      102.32     19.76 o
   0   0  20       26.67       53.63      7.10 o
  -4   1  20        1.94        7.86      9.28 o
  -3   1  20        0.33        2.56      9.31 o
  -2   1  20        6.49        5.17     10.61 o
  -1   1  20        3.94       -2.15      4.30 o
   0   1  20       19.68       13.67      4.13 o
  -5   2  20        3.62       12.10     14.61 o
  -4   2  20       15.56       21.15     14.96 o
  -3   2  20        0.34       -0.12      8.78 o
  -2   2  20       27.59       29.24     10.80 o
  -1   2  20        4.27        8.44      4.80 o
   0   2  20        5.66        1.12      3.81 o
  -5   3  20        6.10       17.39     13.15 o
  -4   3  20       54.79       53.56     16.28 o
  -3   3  20        3.71       -9.32     12.38 o
  -2   3  20      186.93      244.92     26.02 o
  -1   3  20        9.94       15.11      4.92 o
   0   3  20       10.26       20.93      4.42 o
  -5   4  20        0.04       13.63     13.77 o
  -4   4  20       24.07       31.93     14.89 o
  -3   4  20        7.30        2.23     13.77 o
  -2   4  20        0.54       18.02     15.16 o
   0   4  20       28.27       39.05      4.36 o
  -4   5  20       28.50       41.67     15.72 o
  -3   5  20        0.23       26.50     14.26 o
  -2   5  20       20.22       17.39     14.54 o
   0   5  20       14.05       20.23      4.23 o
  -4   6  20        0.93       -5.77     12.59 o
  -3   6  20       53.34       69.28     17.04 o
  -2   6  20        2.12        7.16     14.12 o
   0   6  20       10.05        7.83      4.05 o
  -4   7  20       57.41       64.34     16.83 o
  -3   7  20        1.68       10.09     13.15 o
  -1   7  20        2.08        5.43      9.32 o
  -3   8  20        3.53        7.37     12.94 o
  -1   8  20        0.86        6.96     10.85 o
 
